# Supplementary material for: Modelling daily water temperature from air temperature for the Missouri River
Source: PeerJ. 2018 Jun 7;6:e4894. doi: 10.7717/peerj.4894 (PMC5994338; doi:10.7717/peerj.4894)
Supplement: Data S1 [file peerj-06-4894-s001.xlsx]

## Sheet: Station 1
water temperature	2010-01-01	0.3	air temperature	-25
	2010-01-02	0.3		-21.4
	2010-01-03	0.5		-15.2
	2010-01-04	0.4		-12.8
	2010-01-05	0.4		-13.6
	2010-01-06	0.5		-15.9
	2010-01-07	0.6		-25.8
	2010-01-08	0.5		-30.5
	2010-01-09	0.5		-22.5
	2010-01-10	0.5		-7.3
	2010-01-11	0.5		-12.1
	2010-01-12	0.5		-8.7
	2010-01-13	0.5		-5.1
	2010-01-14	0.9		-3.5
	2010-01-15	0.6		-2.4
	2010-01-16	0.6		0.4
	2010-01-17	0.5		-2.3
	2010-01-18	0.6		-9.9
	2010-01-19	0.6		-7.8
	2010-01-20	0.8		-3.5
	2010-01-21	0.6		-2.5
	2010-01-22	1		-1
	2010-01-23	0.7		0
	2010-01-24	0.6		-4.7
	2010-01-25	0.6		-11.3
	2010-01-26	0.6		-14.5
	2010-01-27	0.7		-16.5
	2010-01-28	0.5		-20.1
	2010-01-29	0.6		-20.1
	2010-01-30	1.1		-17.5
	2010-01-31	1.3		-18.6
	2010-02-01	0.7		-17
	2010-02-02	1.4		-18.6
	2010-02-03	0.8		-11.9
	2010-02-04	0.8		-8.8
	2010-02-05	1.8		-3.6
	2010-02-06	1.4		-3.5
	2010-02-07	0.9		-10
	2010-02-08	1.9		-16
	2010-02-09	0.5		-18.3
	2010-02-10	0.9		-19
	2010-02-11	2		-11.3
	2010-02-12	1		-8.4
	2010-02-13	1.1		-8.8
	2010-02-14	0.9		-13.5
	2010-02-15	0.9		-14.3
	2010-02-16	1.7		-18.3
	2010-02-17	2.2		-13.3
	2010-02-18	1		-5.3
	2010-02-19	1.2		-5.8
	2010-02-20	2.3		-5.8
	2010-02-21	2.4		-7
	2010-02-22	2		-8.8
	2010-02-23	1		-14.5
	2010-02-24	2		-17.4
	2010-02-25	2.4		-13.9
	2010-02-26	1.2		-8.3
	2010-02-27	1.2		-8.5
	2010-02-28	1.1		-7.7
	2010-03-01	2		-9.3
	2010-03-02	2.3		-4.9
	2010-03-03	2.3		-4.9
	2010-03-04	1.4		-2.1
	2010-03-05	2		-2.8
	2010-03-06	1.3		-0.3
	2010-03-07	2.2		0.1
	2010-03-08	2.4		1.1
	2010-03-09	1.3		1.1
	2010-03-10	1.9		1.4
	2010-03-11	1.5		1.3
	2010-03-12	1.3		0.9
	2010-03-13	2.3		-0.4
	2010-03-14	1.7		1.7
	2010-03-15	2.6		1.4
	2010-03-16	2.3		-2.6
	2010-03-17	2.4		1.9
	2010-03-18	2.4		2.5
	2010-03-19	2.5		-3.8
	2010-03-20	2.7		-1.8
	2010-03-21	2.6		3
	2010-03-22	2.8		4.5
	2010-03-23	2.8		1.2
	2010-03-24	2.5		2.5
	2010-03-25	2.6		-4.8
	2010-03-26	2.1		3
	2010-03-27	2.5		0.8
	2010-03-28	2.7		6
	2010-03-29	2.7		10.8
	2010-03-30	2.7		12.1
	2010-03-31	2.7		10.1
	2010-04-01	2.7		7.1
	2010-04-02	2.7		1.8
	2010-04-03	2.8		3.1
	2010-04-04	2.7		5.8
	2010-04-05	3		6.3
	2010-04-06	2.9		7
	2010-04-07	2.9		6.6
	2010-04-08	3		7.8
	2010-04-09	2.9		7.6
	2010-04-10	2.7		6.4
	2010-04-11	2.4		7.3
	2010-04-12	2.7		10.1
	2010-04-13	2.3		15.2
	2010-04-14	2.6		12.9
	2010-04-15	2.7		8
	2010-04-16	2.6		7.5
	2010-04-17	2.7		9.1
	2010-04-18	2.9		11.9
	2010-04-19	3		12.3
	2010-04-20	3.1		12.8
	2010-04-21	3.3		10.2
	2010-04-22	3.4		12.3
	2010-04-23	3.5		14.2
	2010-04-24	3.7		11.7
	2010-04-25	4.1		7.7
	2010-04-26	3.9		4.1
	2010-04-27	3.6		7.6
	2010-04-28	3.9		13.4
	2010-04-29	4		9.9
	2010-04-30	4.2		9
	2010-05-01	4.3		5.1
	2010-05-02	4.3		4.7
	2010-05-03	4.4		8.7
	2010-05-04	4.5		9.1
	2010-05-05	4.5		5.8
	2010-05-06	4.6		4
	2010-05-07	4.5		2.4
	2010-05-08	4.8		4.7
	2010-05-09	4.7		5.2
	2010-05-10	4.6		7.3
	2010-05-11	4.7		7.5
	2010-05-12	4.7		6.3
	2010-05-13	4.9		7
	2010-05-14	5.2		13.3
	2010-05-15	5.2		14.8
	2010-05-16	4.8		14.8
	2010-05-17	4.9		15.9
	2010-05-18	5		17.5
	2010-05-19	5.1		17
	2010-05-20	5.1		16.8
	2010-05-21	5.4		14.5
	2010-05-22	5.8		18.2
	2010-05-23	7.6		15.4
	2010-05-24	8.3		15.1
	2010-05-25	6.2		13.5
	2010-05-26	7		16
	2010-05-27	7		22.1
	2010-05-28	7.1		26
	2010-05-29	7.4		19.1
	2010-05-30	7.8		15
	2010-05-31	7.9		16.8
	2010-06-01	7.8		13.7
	2010-06-02	7.4		14
	2010-06-03	7.6		16.8
	2010-06-04	7.7		18.8
	2010-06-05	7.4		19.3
	2010-06-06	7.4		18
	2010-06-07	7.6		17
	2010-06-08	7.5		19.8
	2010-06-09	9		17.2
	2010-06-10	8.2		16.4
	2010-06-11	8.2		15.6
	2010-06-12	7.8		14.7
	2010-06-13	7.9		16
	2010-06-14	7.9		15.1
	2010-06-15	7.9		16.8
	2010-06-16	8.2		20.5
	2010-06-17	8.1		19.6
	2010-06-18	8.2		15.8
	2010-06-19	8.3		18
	2010-06-20	8.8		20.6
	2010-06-21	9.4		21.3
	2010-06-22	9.3		21.3
	2010-06-23	8.9		20.5
	2010-06-24	9.2		22.4
	2010-06-25	9.4		22.5
	2010-06-26	8.7		21.5
	2010-06-27	9.1		21.2
	2010-06-28	9.9		18.5
	2010-06-29	10.2		20.7
	2010-06-30	10.3		26.6
	2010-07-01	10.5		27.1
	2010-07-02	10.5		28
	2010-07-03	10.6		23.8
	2010-07-04	10.2		21
	2010-07-05	10		19.3
	2010-07-06	10.4		17.1
	2010-07-07	10.8		19.5
	2010-07-08	11		20.6
	2010-07-09	10.7		22
	2010-07-10	10.6		23.6
	2010-07-11	10.4		19.6
	2010-07-12	10.7		20.1
	2010-07-13	10.9		23.3
	2010-07-14	10.3		20.1
	2010-07-15	11		22.1
	2010-07-16	10.8		24
	2010-07-17	10.7		23.4
	2010-07-18	10.7		21.2
	2010-07-19	11		21.3
	2010-07-20	10.9		20.5
	2010-07-21	10.6		19
	2010-07-22	10.6		20.1
	2010-07-23	10.5		16.4
	2010-07-24	10.5		20.2
	2010-07-25	10.7		23.3
	2010-07-26	11.1		28.4
	2010-07-27	10.5		22
	2010-07-28	10.7		19.9
	2010-07-29	10.7		22.1
	2010-07-30	10.6		23.3
	2010-07-31	10.7		22.4
	2010-08-01	11		23.5
	2010-08-02	11.3		23
	2010-08-03	11.1		22.7
	2010-08-04	11.1		20.6
	2010-08-05	11.1		19.7
	2010-08-06	10.8		20.9
	2010-08-07	10.5		24.6
	2010-08-08	10.6		26
	2010-08-09	11		27.6
	2010-08-10	10.9		25.5
	2010-08-11	11.6		25.8
	2010-08-12	11.4		23.2
	2010-08-13	10.8		21.5
	2010-08-14	12.8		18.5
	2010-08-15	13.1		18
	2010-08-16	11.7		17.2
	2010-08-17	12.7		20.3
	2010-08-18	11.7		17.4
	2010-08-19	11.9		18.9
	2010-08-20	12.6		24.1
	2010-08-21	12.5		22.3
	2010-08-22	12		29.5
	2010-08-23	11.8		22.5
	2010-08-24	15.4		18
	2010-08-25	12.7		16.4
	2010-08-26	13.1		21.2
	2010-08-27	12.2		24.1
	2010-08-28	12.8		21.4
	2010-08-29	13		21.4
	2010-08-30	12.6		18
	2010-08-31	14		16.3
	2010-09-01	15.5		16.6
	2010-09-02	16.1		15
	2010-09-03	14.5		14.2
	2010-09-04	14.7		15.6
	2010-09-05	14.1		16.7
	2010-09-06	15.4		12.1
	2010-09-07	15.4		13.3
	2010-09-08	14.7		14.4
	2010-09-09	14.2		17.5
	2010-09-10	15.7		16.7
	2010-09-11	16.7		15.5
	2010-09-12	16.5		14.8
	2010-09-13	16.4		14.6
	2010-09-14	15.5		13
	2010-09-15	15.5		12.2
	2010-09-16	15.8		13.3
	2010-09-17	15.3		6.1
	2010-09-18	16.1		6.9
	2010-09-19	14.8		11.1
	2010-09-20	15.2		12.6
	2010-09-21	14.3		10.5
	2010-09-22	15.4		9.5
	2010-09-23	14.8		7.9
	2010-09-24	15		11.4
	2010-09-25	14.2		13
	2010-09-26	14.7		17.3
	2010-09-27	15		17
	2010-09-28	14.8		16
	2010-09-29	14.7		16.5
	2010-09-30	13.8		12.6
	2010-10-01	13.5		9.9
	2010-10-02	14.4		6.6
	2010-10-03	13.8		13.6
	2010-10-04	14.6		14.9
	2010-10-05	13.7		18.8
	2010-10-06	13.6		12.1
	2010-10-07	13.7		14.8
	2010-10-08	13.4		16.8
	2010-10-09	13.7		16.6
	2010-10-10	13.7		15.2
	2010-10-11	13.7		15.5
	2010-10-12	13.8		12
	2010-10-13	14.6		9.8
	2010-10-14	14.8		10.8
	2010-10-15	14.5		12.5
	2010-10-16	14.6		8.5
	2010-10-17	14.5		4.8
	2010-10-18	14.4		5.1
	2010-10-19	14.4		8.7
	2010-10-20	14.2		8.7
	2010-10-21	13.9		5.6
	2010-10-22	13.9		8.6
	2010-10-23	13.8		7.7
	2010-10-24	13.7		8.1
	2010-10-25	13.5		8.9
	2010-10-26	13.1		2.3
	2010-10-27	12.3		-0.3
	2010-10-28	11.9		-2.6
	2010-10-29	11.8		1.8
	2010-10-30	11.6		1.5
	2010-10-31	11.5		2.2
	2010-11-01	11.3		1.7
	2010-11-02	11		8.3
	2010-11-03	11.2		7.8
	2010-11-04	11.1		3
	2010-11-05	11		3.8
	2010-11-06	10.9		8.5
	2010-11-07	10.9		8.4
	2010-11-08	10.8		7.1
	2010-11-09	10.8		6.5
	2010-11-10	10.5		1.8
	2010-11-11	10.4		1.1
	2010-11-12	10.2		-0.3
	2010-11-13	10		-2.6
	2010-11-14	9.9		-0.7
	2010-11-15	9.7		1
	2010-11-16	9.6		1.7
	2010-11-17	9.2		-2.5
	2010-11-18	9		-1.9
	2010-11-19	8.6		-7.8
	2010-11-20	8.1		-10.6
	2010-11-21	7.9		-10.2
	2010-11-22	7.6		-14.5
	2010-11-23	7.3		-16.8
	2010-11-24	6.9		-12.9
	2010-11-25	6.4		-15.3
	2010-11-26	5.7		-2.7
	2010-11-27	5.7		-8.4
	2010-11-28	5.3		-5.5
	2010-11-29	5.1		-7.2
	2010-11-30	4.9		-9.1
	2010-12-01	4.7		-11.1
	2010-12-02	4.4		-8.3
	2010-12-03	4.2		-7.5
	2010-12-04	4		-8.1
	2010-12-05	3.9		-10.4
	2010-12-06	4		-18.2
	2010-12-07	3.7		-14.3
	2010-12-08	3.5		-12
	2010-12-09	3.2		-2.8
	2010-12-10	3.2		-9.5
	2010-12-11	3		-19
	2010-12-12	3		-20.6
	2010-12-13	3		-12.8
	2010-12-14	3		-9.7
	2010-12-15	2.5		-6.8
	2010-12-16	2.3		-7.9
	2010-12-17	1.9		-11.4
	2010-12-18	1.7		-12.9
	2010-12-19	1.6		-16.1
	2010-12-20	1.3		-10.8
	2010-12-21	0.6		-13.3
	2010-12-22	0.8		-11.3
	2010-12-23	1.2		-6.2
	2010-12-24	1.5		-8
	2010-12-25	0.8		-7.9
	2010-12-26	0.7		-10.3
	2010-12-27	0.8		-2.7
	2010-12-28	0.9		-4
	2010-12-29	0.7		-7.8
	2010-12-30	0.9		-15.4
	2010-12-31	1.1		-19.7
	2011-01-01	0.8		-17.8
	2011-01-02	0.9		-14.6
	2011-01-03	0.9		-16.3
	2011-01-04	0.9		-12.6
	2011-01-05	0.8		-3.1
	2011-01-06	0.9		-3.9
	2011-01-07	1		-7.8
	2011-01-08	1.1		-13.7
	2011-01-09	1.4		-15.8
	2011-01-10	0.8		-16.7
	2011-01-11	0.8		-19.8
	2011-01-12	1.5		-22.7
	2011-01-13	1.3		-13.6
	2011-01-14	1.6		-12
	2011-01-15	0.7		-15.8
	2011-01-16	0.8		-13
	2011-01-17	1.2		-12.9
	2011-01-18	1.1		-20.3
	2011-01-19	0.9		-19.6
	2011-01-20	1.2		-19.7
	2011-01-21	1.2		-11.1
	2011-01-22	0.8		-18
	2011-01-23	1.3		-6.6
	2011-01-24	1.3		-5.9
	2011-01-25	1.2		-4.8
	2011-01-26	1.3		-4.7
	2011-01-27	1.2		-1
	2011-01-28	1.2		-1
	2011-01-29	1.3		-12
	2011-01-30	1.3		-19.4
	2011-01-31	1.3		-20.9
	2011-02-01	1.3		-23.3
	2011-02-02	1.4		-22
	2011-02-03	0.9		-3.8
	2011-02-04	0.8		-0.5
	2011-02-05	0.7		0
	2011-02-06	0.8		-7.4
	2011-02-07	1.6		-18.8
	2011-02-08	1.4		-20.9
	2011-02-09	0.9		-18.6
	2011-02-10	0.8		-12.2
	2011-02-11	1		-0.2
	2011-02-12	1.1		2.7
	2011-02-13	0.9		4.3
	2011-02-14	1		-0.2
	2011-02-15	1		1.5
	2011-02-16	1		-1.5
	2011-02-17	1.1		-6.5
	2011-02-18	1		-13.7
	2011-02-19	1		-13.8
	2011-02-20	1		-16
	2011-02-21	1.1		-17.5
	2011-02-22	2		-15.5
	2011-02-23	2		-11.5
	2011-02-24	2		-17.2
	2011-02-25	1.9		-21.4
	2011-02-26	2		-20.9
	2011-02-27	2		-8.2
	2011-02-28	1.9		-9.9
	2011-03-01	2		-15
	2011-03-02	2.1		-17.4
	2011-03-03	1.7		-11.7
	2011-03-04	1.5		-12
	2011-03-05	1.2		-12.8
	2011-03-06	1.9		-13.4
	2011-03-07	2.1		-17.3
	2011-03-08	1.9		-13.2
	2011-03-09	2.1		-14
	2011-03-10	2		-9.1
	2011-03-11	1.6		-3.3
	2011-03-12	2.2		-9.4
	2011-03-13	1.2		-9.4
	2011-03-14	2		0.9
	2011-03-15	2		3.8
	2011-03-16	2.2		3.4
	2011-03-17	1.3		2.7
	2011-03-18	1.3		0.9
	2011-03-19	2.4		3
	2011-03-20	1.3		2
	2011-03-21	1.5		-1
	2011-03-22	2.8		-0.3
	2011-03-23	2.8		-6.7
	2011-03-24	1.5		-10
	2011-03-25	1.4		-8
	2011-03-26	3		-7.2
	2011-03-27	2.4		-5.1
	2011-03-28	1.5		-4
	2011-03-29	2.1		-1.9
	2011-03-30	2.5		0.2
	2011-03-31	1.7		2.9
	2011-04-01	2.3		3.7
	2011-04-02	2.3		3.2
	2011-04-03	1.7		1.3
	2011-04-04	2.4		2.1
	2011-04-05	2.3		4.5
	2011-04-06	1.8		5.5
	2011-04-07	2.2		6.5
	2011-04-08	2.6		6.3
	2011-04-09	3		5.4
	2011-04-10	1.8		5.8
	2011-04-11	2.6		9.9
	2011-04-12	2.5		9.7
	2011-04-13	2		3.6
	2011-04-14	1.9		0.4
	2011-04-15	2.6		-1.3
	2011-04-16	2		-1.3
	2011-04-17	2.4		-1.5
	2011-04-18	2		-1.9
	2011-04-19	1.9		-1.7
	2011-04-20	2.1		0.3
	2011-04-21	2.1		2.6
	2011-04-22	2		2.8
	2011-04-23	2.1		7.4
	2011-04-24	2.1		9.7
	2011-04-25	2.9		9.8
	2011-04-26	2.8		7.1
	2011-04-27	2.4		9.9
	2011-04-28	2.7		12
	2011-04-29	2.4		12.3
	2011-04-30	2.3		0.8
	2011-05-01	2.7		3
	2011-05-02	2.2		3.9
	2011-05-03	2.2		9.9
	2011-05-04	2.4		11.7
	2011-05-05	2.5		11.8
	2011-05-06	2.5		12.3
	2011-05-07	2.6		12.5
	2011-05-08	2.8		16.9
	2011-05-09	2.8		13.6
	2011-05-10	3.1		13.8
	2011-05-11	2.9		9.7
	2011-05-12	3.1		8.3
	2011-05-13	3.1		4.6
	2011-05-14	3.3		6
	2011-05-15	3.4		10.5
	2011-05-16	3.6		12
	2011-05-17	3.8		13.5
	2011-05-18	4		13.8
	2011-05-19	4		15
	2011-05-20	4.3		14.3
	2011-05-21	4.4		16.5
	2011-05-22	4.5		15.4
	2011-05-23	4.7		15.5
	2011-05-24	4.6		8.9
	2011-05-25	4.6		10.1
	2011-05-26	4.7		11.3
	2011-05-27	5.1		14.2
	2011-05-28	5.2		11.1
	2011-05-29	6		11.2
	2011-05-30	6.1		11.1
	2011-05-31	5.8		12
	2011-06-01	5.8		14.6
	2011-06-02	5.8		21.6
	2011-06-03	6.1		19.3
	2011-06-04	7.1		15.5
	2011-06-05	6.7		19.6
	2011-06-06	7.1		21.9
	2011-06-07	7.6		17.7
	2011-06-08	7.1		12.3
	2011-06-09	7.4		10.5
	2011-06-10	7.4		11.8
	2011-06-11	7.2		12.7
	2011-06-12	7.4		18
	2011-06-13	7.7		20.3
	2011-06-14	8.6		16.2
	2011-06-15	9.7		18.2
	2011-06-16	9.1		18.3
	2011-06-17	8.2		17
	2011-06-18	9.1		17.3
	2011-06-19	8.8		18.8
	2011-06-20	8.9		17
	2011-06-21	9.4		15.5
	2011-06-22	8.4		15.5
	2011-06-23	8.6		16.4
	2011-06-24	11		18
	2011-06-25	9.1		21.2
	2011-06-26	9.1		16.8
	2011-06-27	9.2		16.3
	2011-06-28	10.1		18.5
	2011-06-29	9.5		24
	2011-06-30	9.6		25.4
	2011-07-01	8.7		21.9
	2011-07-02	8.8		20.9
	2011-07-03	9.1		24
	2011-07-04	8.8		25.5
	2011-07-05	9.5		21.6
	2011-07-06	10.3		18.9
	2011-07-07	9.4		21.3
	2011-07-08	9.8		20.5
	2011-07-09	8.8		21.9
	2011-07-10	8.3		18.8
	2011-07-11	10		19.8
	2011-07-12	9.9		18.5
	2011-07-13	10.2		17.9
	2011-07-14	9.4		21.3
	2011-07-15	10.6		24.3
	2011-07-16	11.4		25.7
	2011-07-17	10.7		28
	2011-07-18	9.4		25.9
	2011-07-19	9.4		29.4
	2011-07-20	9.9		25.9
	2011-07-21	10.1		21.5
	2011-07-22	9.7		22.9
	2011-07-23	10.7		20.4
	2011-07-24	10.9		21.3
	2011-07-25	10.6		23.1
	2011-07-26	10		22.1
	2011-07-27	11.5		22.7
	2011-07-28	11		19.9
	2011-07-29	10.3		22.8
	2011-07-30	11.4		22.8
	2011-07-31	10.4		24.5
	2011-08-01	11.1		26
	2011-08-02	10.7		23.5
	2011-08-03	10.9		21.4
	2011-08-04	11.8		23.3
	2011-08-05	10.5		22.3
	2011-08-06	11.5		18.5
	2011-08-07	11.3		19.5
	2011-08-08	10.7		20.4
	2011-08-09	11		19
	2011-08-10	11.3		19.3
	2011-08-11	11.3		20.1
	2011-08-12	10.9		18.6
	2011-08-13	10.9		19.2
	2011-08-14	11.6		21.4
	2011-08-15	11.2		23.8
	2011-08-16	10.7		19.4
	2011-08-17	11.2		20.3
	2011-08-18	10.9		22.3
	2011-08-19	11.6		17
	2011-08-20	11.1		17.9
	2011-08-21	11.3		19
	2011-08-22	11.5		24.6
	2011-08-23	11.2		24.2
	2011-08-24	11.4		20.4
	2011-08-25	11.6		21.8
	2011-08-26	16.9		22.2
	2011-08-27	16.6		19.9
	2011-08-28	17.8		20.2
	2011-08-29	16.5		19.7
	2011-08-30	17.8		17.7
	2011-08-31	15.3		21.5
	2011-09-01	20		18.4
	2011-09-02	20		17.3
	2011-09-03	11		15.2
	2011-09-04	11.5		13.1
	2011-09-05	11.5		17.3
	2011-09-06	19		18
	2011-09-07	11.9		18.8
	2011-09-08	12.2		18.8
	2011-09-09	12.4		18.4
	2011-09-10	12.1		19.4
	2011-09-11	13.1		20
	2011-09-12	17.3		14.3
	2011-09-13	18.4		12
	2011-09-14	16.2		7.2
	2011-09-15	16.2		7.1
	2011-09-16	15.4		9.1
	2011-09-17	16.5		11.7
	2011-09-18	16.7		14.3
	2011-09-19	17.1		15.3
	2011-09-20	17.4		11.1
	2011-09-21	17		8.6
	2011-09-22	11.5		7.5
	2011-09-23	11.6		14.3
	2011-09-24	11.4		16
	2011-09-25	11.8		15.5
	2011-09-26	16.2		14.3
	2011-09-27	16		16.2
	2011-09-28	16.7		17
	2011-09-29	17		12.7
	2011-09-30	16.3		9.9
	2011-10-01	16.6		16
	2011-10-02	16.4		17.9
	2011-10-03	16.4		15.9
	2011-10-04	16.1		17.7
	2011-10-05	15.9		23.3
	2011-10-06	12.6		18.9
	2011-10-07	14		15.5
	2011-10-08	13.5		12.6
	2011-10-09	14.4		9.4
	2011-10-10	13		10.6
	2011-10-11	15.8		11
	2011-10-12	15.8		13
	2011-10-13	15.9		9.3
	2011-10-14	15.6		6.5
	2011-10-15	15.5		4.7
	2011-10-16	15.2		5.8
	2011-10-17	14.9		5.9
	2011-10-18	14.8		5.4
	2011-10-19	14.5		0.5
	2011-10-20	14.4		3.3
	2011-10-21	14.3		7.6
	2011-10-22	14.1		8.1
	2011-10-23	14.1		8.8
	2011-10-24	14		5.7
	2011-10-25	13.8		5.9
	2011-10-26	13.6		3
	2011-10-27	13.4		2.2
	2011-10-28	13.3		2.7
	2011-10-29	13		5.6
	2011-10-30	12.7		3.7
	2011-10-31	12.6		8.3
	2011-11-01	12.5		6.2
	2011-11-02	12.3		1.4
	2011-11-03	12		4
	2011-11-04	11.8		5.3
	2011-11-05	11.7		4.6
	2011-11-06	11.3		2
	2011-11-07	11		0.3
	2011-11-08	10.7		0.3
	2011-11-09	10.4		0.4
	2011-11-10	10.3		-0.6
	2011-11-11	10.2		4.6
	2011-11-12	10		3
	2011-11-13	9.9		4.8
	2011-11-14	9.7		2.5
	2011-11-15	9.3		-1.6
	2011-11-16	8.9		-6.8
	2011-11-17	8.7		-5.3
	2011-11-18	8.3		-1.5
	2011-11-19	7.9		-12
	2011-11-20	7.8		-11
	2011-11-21	7.5		-7.5
	2011-11-22	7.3		-3
	2011-11-23	7.3		3.3
	2011-11-24	7.3		1.5
	2011-11-25	7.2		0.5
	2011-11-26	6.1		-0.8
	2011-11-27	6.1		-3.2
	2011-11-28	6.1		1.6
	2011-11-29	5.6		-2.2
	2011-11-30	5.6		-0.8
	2011-12-01	5.6		-5.4
	2011-12-02	5.6		-1.8
	2011-12-03	5		-5.4
	2011-12-04	5		-9.2
	2011-12-05	4.4		-15.1
	2011-12-06	4.4		-9
	2011-12-07	4.4		-2.5
	2011-12-08	3.9		-12.1
	2011-12-09	3.9		-13.5
	2011-12-10	3.3		-0.5
	2011-12-11	3.3		-3.6
	2011-12-12	3.3		-6.4
	2011-12-13	2.8		-4.4
	2011-12-14	2.8		-2.8
	2011-12-15	2.8		-4.4
	2011-12-16	2.8		-6.1
	2011-12-17	2.8		-2.5
	2011-12-18	2.8		2.1
	2011-12-19	2.8		-4.1
	2011-12-20	2.2		-0.4
	2011-12-21	2.2		0.1
	2011-12-22	2.2		-5
	2011-12-23	2.2		-0.1
	2011-12-24	2.2		1.9
	2011-12-25	2.2		0.5
	2011-12-26	1.7		3.5
	2011-12-27	1.7		-3.8
	2011-12-28	1.7		0.3
	2011-12-29	1.7		0.4
	2011-12-30	1.7		-0.4
	2011-12-31	1.7		0.8
	2012-01-01	1.7		-4
	2012-01-02	1.7		-7.9
	2012-01-03	1.1		0.8
	2012-01-04	1.1		2.6
	2012-01-05	1.1		6.3
	2012-01-06	1.1		1.8
	2012-01-07	1.1		-3.3
	2012-01-08	1.1		-2
	2012-01-09	1.1		3.9
	2012-01-10	1.6		3.9
	2012-01-11	1.3		-8.9
	2012-01-12	1		-14.2
	2012-01-13	0.9		-5.3
	2012-01-14	1		-3.5
	2012-01-15	1		-3.5
	2012-01-16	0.4		-13.9
	2012-01-17	0.5		-17.4
	2012-01-18	0.5		-18.9
	2012-01-19	0.7		-19.2
	2012-01-20	0.6		-15.8
	2012-01-21	0.5		-11.2
	2012-01-22	0.7		-3.7
	2012-01-23	0.7		-8.8
	2012-01-24	0.8		-6.5
	2012-01-25	0.7		-1.7
	2012-01-26	0.7		2.3
	2012-01-27	0.7		-1.5
	2012-01-28	0.8		-4.7
	2012-01-29	0.8		-7.2
	2012-01-30	0.8		1.5
	2012-01-31	0.8		2.7
	2012-02-01	0.9		0.7
	2012-02-02	1		-1.1
	2012-02-03	0.9		-3.7
	2012-02-04	1		-3
	2012-02-05	1		-1.3
	2012-02-06	1		-3.9
	2012-02-07	1		-10.8
	2012-02-08	1		-9.3
	2012-02-09	1		-8
	2012-02-10	1		-17.2
	2012-02-11	1		-16.3
	2012-02-12	1.1		-10.8
	2012-02-13	1.1		-4.5
	2012-02-14	1.1		0.7
	2012-02-15	1.2		-0.4
	2012-02-16	1.2		-2
	2012-02-17	1.2		-4.4
	2012-02-18	1.3		-4.1
	2012-02-19	1.3		-2.2
	2012-02-20	1.3		2
	2012-02-21	1.3		-1.3
	2012-02-22	1.4		-0.3
	2012-02-23	1.4		-1.2
	2012-02-24	1.4		-7.3
	2012-02-25	1.4		-10.9
	2012-02-26	1.4		-8.6
	2012-02-27	1.4		-14.7
	2012-02-28	1.7		-8.8
	2012-02-29	1.4		-5.3
	2012-03-01	1.5		-3
	2012-03-02	1.4		-4.1
	2012-03-03	1.5		-7.4
	2012-03-04	1.5		-2.4
	2012-03-05	1.7		1.5
	2012-03-06	1.8		3.5
	2012-03-07	1.5		-1.9
	2012-03-08	1.7		-0.2
	2012-03-09	1.7		0
	2012-03-10	1.8		8.5
	2012-03-11	1.8		8.2
	2012-03-12	1.8		6.4
	2012-03-13	1.8		8.7
	2012-03-14	1.8		7.3
	2012-03-15	1.8		8.9
	2012-03-16	1.7		13.5
	2012-03-17	2		13.4
	2012-03-18	1.9		15.4
	2012-03-19	2.2		15.5
	2012-03-20	2.1		7
	2012-03-21	2.2		9.5
	2012-03-22	2.3		11.1
	2012-03-23	2.4		14
	2012-03-24	2		5.3
	2012-03-25	2.3		1.5
	2012-03-26	2.3		8.4
	2012-03-27	2.4		6.7
	2012-03-28	2.5		4.9
	2012-03-29	2.6		8
	2012-03-30	2.7		10.5
	2012-03-31	2.9		15.6
	2012-04-01	3		16.1
	2012-04-02	3.2		8.5
	2012-04-03	3.1		6.5
	2012-04-04	3.2		8.4
	2012-04-05	3.3		12.7
	2012-04-06	3.4		12.5
	2012-04-07	3.6		7.3
	2012-04-08	3.4		7.2
	2012-04-09	3.6		2.5
	2012-04-10	3.7		-0.1
	2012-04-11	3.8		3.7
	2012-04-12	4		10.8
	2012-04-13	4.2		9.3
	2012-04-14	4.3		10.6
	2012-04-15	4.3		8.2
	2012-04-16	4.2		0.3
	2012-04-17	4.2		8
	2012-04-18	4.5		7.3
	2012-04-19	4.4		6.9
	2012-04-20	4.4		8.5
	2012-04-21	4.7		7.6
	2012-04-22	4.4		9
	2012-04-23	4.9		16.1
	2012-04-24	5		19
	2012-04-25	5.7		16.5
	2012-04-26	5.1		6.9
	2012-04-27	4.8		6
	2012-04-28	4.8		5.3
	2012-04-29	5		8.5
	2012-04-30	5.1		11.5
	2012-05-01	5.2		14
	2012-05-02	5.7		12.8
	2012-05-03	5.8		13.4
	2012-05-04	5.6		13.8
	2012-05-05	5.6		13.6
	2012-05-06	5.5		12.5
	2012-05-07	6.2		10.2
	2012-05-08	6.4		8.8
	2012-05-09	6		11.6
	2012-05-10	6.4		15.8
	2012-05-11	6.9		10.2
	2012-05-12	7.3		12.9
	2012-05-13	7.8		17.5
	2012-05-14	8.2		19.5
	2012-05-15	7.6		15
	2012-05-16	6.9		16.9
	2012-05-17	7.8		20.3
	2012-05-18	7.8		17.2
	2012-05-19	9.5		13.1
	2012-05-20	8.6		13.5
	2012-05-21	8.2		18.2
	2012-05-22	7.8		20.5
	2012-05-23	8.6		16.5
	2012-05-24	10.3		11.3
	2012-05-25	10.3		8.6
	2012-05-26	9.9		8.4
	2012-05-27	9		13.9
	2012-05-28	8.6		10.2
	2012-05-29	9.9		8.6
	2012-05-30	9.5		6
	2012-05-31	9.5		10.9
	2012-06-01	9.6		15.1
	2012-06-02	9.5		19.1
	2012-06-03	9.8		21.2
	2012-06-04	9.3		20.2
	2012-06-05	9.6		20.3
	2012-06-06	9.6		24.4
	2012-06-07	9.9		20.9
	2012-06-08	10.1		19.3
	2012-06-09	12.2		23
	2012-06-10	10.7		17
	2012-06-11	13.2		13.4
	2012-06-12	12.2		16.5
	2012-06-13	12.1		19.5
	2012-06-14	13.1		20.3
	2012-06-15	12.5		18.1
	2012-06-16	13.3		17.8
	2012-06-17	12.9		19.8
	2012-06-18	13.1		20.4
	2012-06-19	12.3		16.3
	2012-06-20	11.3		16.7
	2012-06-21	13		18.1
	2012-06-22	12.9		19.3
	2012-06-23	12.3		21.7
	2012-06-24	11.6		20.4
	2012-06-25	12.3		22.9
	2012-06-26	12.1		26.7
	2012-06-27	12		23.5
	2012-06-28	12.6		22.3
	2012-06-29	12.5		22.5
	2012-06-30	11.5		24.7
	2012-07-01	12.5		25
	2012-07-02	12.7		26.1
	2012-07-03	12.6		26.5
	2012-07-04	13.5		24.9
	2012-07-05	12.3		21.9
	2012-07-06	11.5		18.3
	2012-07-07	12.9		21.3
	2012-07-08	12.9		23.5
	2012-07-09	12.5		23.4
	2012-07-10	11.9		24.9
	2012-07-11	12.2		26.8
	2012-07-12	12.7		25
	2012-07-13	12.8		25
	2012-07-14	12.3		25
	2012-07-15	12.2		29.3
	2012-07-16	12.1		27
	2012-07-17	12.8		21.1
	2012-07-18	13.2		25
	2012-07-19	14.7		30
	2012-07-20	12.7		27.4
	2012-07-21	13.1		25.2
	2012-07-22	13.3		27.7
	2012-07-23	12.8		22.7
	2012-07-24	12.4		23.7
	2012-07-25	12.8		24.8
	2012-07-26	12.4		19.4
	2012-07-27	12		20.9
	2012-07-28	12		22.7
	2012-07-29	11.9		26.7
	2012-07-30	13.7		24.4
	2012-07-31	13.8		26
	2012-08-01	13.9		22.8
	2012-08-02	13.9		21.4
	2012-08-03	14.3		17.2
	2012-08-04	14.8		16.3
	2012-08-05	14.5		20
	2012-08-06	14.1		23.8
	2012-08-07	13.9		22.3
	2012-08-08	14		22
	2012-08-09	13.8		19.5
	2012-08-10	13.5		19.4
	2012-08-11	13.6		16.6
	2012-08-12	13.4		18.3
	2012-08-13	13.8		18.8
	2012-08-14	14.1		21
	2012-08-15	15.7		17.6
	2012-08-16	14.7		15.3
	2012-08-17	13.7		16.2
	2012-08-18	14.9		18.4
	2012-08-19	14.5		17
	2012-08-20	14.2		18.4
	2012-08-21	15		21.5
	2012-08-22	14.4		21.3
	2012-08-23	14.5		22.5
	2012-08-24	13		24.3
	2012-08-25	16.4		19
	2012-08-26	14.5		18.2
	2012-08-27	15.9		19.7
	2012-08-28	15.1		24.7
	2012-08-29	15.4		27.3
	2012-08-30	14.6		20.6
	2012-08-31	13.4		18.3
	2012-09-01	14.4		27
	2012-09-02	14.8		22.6
	2012-09-03	14.5		18.2
	2012-09-04	14.6		18.7
	2012-09-05	17.1		17
	2012-09-06	16.7		15.2
	2012-09-07	15.8		14.1
	2012-09-08	16.4		14.6
	2012-09-09	17.3		15.5
	2012-09-10	20.6		22.5
	2012-09-11	18		18.7
	2012-09-12	18.7		12.8
	2012-09-13	18.2		14.5
	2012-09-14	18.7		12.4
	2012-09-15	19		18.4
	2012-09-16	18.8		11.6
	2012-09-17	17.8		9.7
	2012-09-18	18.1		14.8
	2012-09-19	17.5		15.3
	2012-09-20	16.9		12.9
	2012-09-21	13.4		11.5
	2012-09-22	13.2		4.8
	2012-09-23	16.1		7.8
	2012-09-24	16		14.5
	2012-09-25	16.4		11.5
	2012-09-26	15.4		13.8
	2012-09-27	16.1		15.2
	2012-09-28	15.3		15.9
	2012-09-29	15.9		17.5
	2012-09-30	15.6		16.6
	2012-10-01	16.4		12
	2012-10-02	16.3		15.8
	2012-10-03	16		6.2
	2012-10-04	15.5		3.3
	2012-10-05	15.2		0.1
	2012-10-06	14.9		2.6
	2012-10-07	14.9		5.3
	2012-10-08	14.6		9.8
	2012-10-09	14.2		3.5
	2012-10-10	14		5.4
	2012-10-11	13.7		1.9
	2012-10-12	13.7		6.5
	2012-10-13	13.5		9.5
	2012-10-14	13.4		8
	2012-10-15	13.5		15.5
	2012-10-16	13.4		14.4
	2012-10-17	13.1		7.7
	2012-10-18	12.6		6.5
	2012-10-19	12.6		4.8
	2012-10-20	12.5		9.3
	2012-10-21	12.4		8.3
	2012-10-22	12.2		5.9
	2012-10-23	12.1		7.8
	2012-10-24	11.8		1.5
	2012-10-25	11.2		1.2
	2012-10-26	10.9		-0.7
	2012-10-27	10.8		-3.2
	2012-10-28	10.6		0.1
	2012-10-29	10.4		4.8
	2012-10-30	9.9		7.3
	2012-10-31	10.2		3.6
	2012-11-01	10.1		0.7
	2012-11-02	9.9		-0.9
	2012-11-03	9.7		0.3
	2012-11-04	9.6		0
	2012-11-05	9.4		3.8
	2012-11-06	9.3		4.8
	2012-11-07	9.2		5.1
	2012-11-08	9		2.7
	2012-11-09	8.5		-2.5
	2012-11-10	8		-3.5
	2012-11-11	7.6		-10.3
	2012-11-12	7.3		-10.6
	2012-11-13	7.3		-6.6
	2012-11-14	7.2		-4.4
	2012-11-15	7.1		-3.2
	2012-11-16	7		-0.5
	2012-11-17	6.9		0.5
	2012-11-18	6.8		-0.4
	2012-11-19	6.7		2.5
	2012-11-20	6.7		1.7
	2012-11-21	6.6		3.3
	2012-11-22	6.3		-1.8
	2012-11-23	6.1		-7.8
	2012-11-24	5.9		-2.2
	2012-11-25	5.5		-6.3
	2012-11-26	5.3		-8.8
	2012-11-27	5.3		-5.7
	2012-11-28	5		-4.6
	2012-11-29	4.7		-7.9
	2012-11-30	4.8		-3.8
	2012-12-01	4.8		0
	2012-12-02	4.8		2.4
	2012-12-03	4.7		5.6
	2012-12-04	4.5		-6.2
	2012-12-05	4.5		-2.1
	2012-12-06	4.4		0.2
	2012-12-07	4.1		-6.5
	2012-12-08	3.6		-4.7
	2012-12-09	3.6		-15.8
	2012-12-10	3.4		-9.9
	2012-12-11	3.1		-7.1
	2012-12-12	2.9		-4.7
	2012-12-13	3		-7
	2012-12-14	3		-10
	2012-12-15	2.6		-6.5
	2012-12-16	2.5		-7.3
	2012-12-17	2.7		-6.1
	2012-12-18	2.8		-4.9
	2012-12-19	2.3		-9.8
	2012-12-20	2.1		-17
	2012-12-21	2.2		-13.5
	2012-12-22	1.4		-12.3
	2012-12-23	1.2		-15.1
	2012-12-24	1.9		-19.7
	2012-12-25	1.5		-13.1
	2012-12-26	2		-12.8
	2012-12-27	2.3		-13.4
	2012-12-28	2.1		-17.2
	2012-12-29	2.1		-19
	2012-12-30	2		-10.8
	2012-12-31	2.1		-15.1
	2013-01-01	1.9		-10.8
	2013-01-02	2		-3.3
	2013-01-03	1.9		-6.3
	2013-01-04	2		-10.3
	2013-01-05	1.7		-12
	2013-01-06	1.4		-11.3
	2013-01-07	1.2		-3.5
	2013-01-08	1.7		-2.9
	2013-01-09	1.4		-3.4
	2013-01-10	1.8		1.3
	2013-01-11	1.8		-9.2
	2013-01-12	1.7		-16.2
	2013-01-13	1.5		-16.9
	2013-01-14	1.1		-16.5
	2013-01-15	1.1		-5.5
	2013-01-16	1.6		-2.3
	2013-01-17	0.9		-3.3
	2013-01-18	1.1		1
	2013-01-19	1.5		-8.4
	2013-01-20	1.1		-17.8
	2013-01-21	1.2		-19.6
	2013-01-22	1.1		-14.2
	2013-01-23	1.2		-15.9
	2013-01-24	1.4		-14.7
	2013-01-25	1.4		-13.5
	2013-01-26	1.1		-9.6
	2013-01-27	1.4		-9.1
	2013-01-28	1.1		-3.3
	2013-01-29	1.2		-7.6
	2013-01-30	1.1		-19.4
	2013-01-31	1.5		-24
	2013-02-01	1.1		-12.3
	2013-02-02	1.4		-9
	2013-02-03	1.4		-8.6
	2013-02-04	1.2		-4.8
	2013-02-05	1.9		-2.5
	2013-02-06	1.2		-2.5
	2013-02-07	1.3		-6.2
	2013-02-08	1.2		-4.3
	2013-02-09	1.5		-4.1
	2013-02-10	1.3		-5
	2013-02-11	1.5		-6.3
	2013-02-12	1.8		-1.8
	2013-02-13	1.9		0.6
	2013-02-14	1.1		-4.2
	2013-02-15	1.8		-6.8
	2013-02-16	1.3		-2.2
	2013-02-17	2		1.5
	2013-02-18	1.2		-10.5
	2013-02-19	1.3		-19.4
	2013-02-20	1.2		-15.5
	2013-02-21	1.3		-8.5
	2013-02-22	2.3		-8.8
	2013-02-23	1.3		-6.6
	2013-02-24	1.4		-3
	2013-02-25	2.5		-2.4
	2013-02-26	1.5		-0.5
	2013-02-27	1.6		-2.3
	2013-02-28	2		-4
	2013-03-01	1.5		-4.7
	2013-03-02	1.9		0.4
	2013-03-03	1.5		0.4
	2013-03-04	2		-2
	2013-03-05	2		-8.6
	2013-03-06	1.3		-11.2
	2013-03-07	1.4		-4.6
	2013-03-08	1.5		-4.1
	2013-03-09	2		-3.6
	2013-03-10	1.5		-7.8
	2013-03-11	1.7		-2.3
	2013-03-12	1.4		-6.7
	2013-03-13	2.2		-2.7
	2013-03-14	1.9		4.3
	2013-03-15	2.1		-8.3
	2013-03-16	2.3		-12
	2013-03-17	2.3		-7.7
	2013-03-18	2.4		-11.2
	2013-03-19	2.4		-11.6
	2013-03-20	2.6		-10.9
	2013-03-21	1.8		-9.5
	2013-03-22	2.4		-7.6
	2013-03-23	2.2		-6.6
	2013-03-24	1.7		-6.9
	2013-03-25	2.6		-8.6
	2013-03-26	2.4		-7.1
	2013-03-27	2.4		-4.4
	2013-03-28	2.5		-1.9
	2013-03-29	2.3		0.6
	2013-03-30	1.8		3.9
	2013-03-31	2.6		-2.4
	2013-04-01	2.4		-3.7
	2013-04-02	1.9		-1.7
	2013-04-03	2		5.3
	2013-04-04	2.3		0.5
	2013-04-05	2		1.7
	2013-04-06	2		2.3
	2013-04-07	2.1		3.3
	2013-04-08	2		-4.3
	2013-04-09	2		-5.8
	2013-04-10	2.2		-1.1
	2013-04-11	2.1		-0.4
	2013-04-12	2.1		-1.5
	2013-04-13	2.1		0.7
	2013-04-14	2		-2.5
	2013-04-15	2.2		-0.5
	2013-04-16	2.4		-2
	2013-04-17	2.1		-2.5
	2013-04-18	2.1		-1.8
	2013-04-19	2.2		-2.2
	2013-04-20	2.1		-2.5
	2013-04-21	2.2		1.2
	2013-04-22	2.2		-1.9
	2013-04-23	2.3		0.2
	2013-04-24	2.5		0.6
	2013-04-25	2.3		5.7
	2013-04-26	2.4		12.4
	2013-04-27	2.5		17.1
	2013-04-28	2.5		13.3
	2013-04-29	2.5		9.8
	2013-04-30	2.5		6.2
	2013-05-01	2.7		3.5
	2013-05-02	2.7		4.2
	2013-05-03	2.9		4.6
	2013-05-04	2.9		6.2
	2013-05-05	3		8.3
	2013-05-06	2.9		11.7
	2013-05-07	2.9		14.9
	2013-05-08	2.7		13.3
	2013-05-09	3.2		9.7
	2013-05-10	3.3		11.9
	2013-05-11	3.2		6.9
	2013-05-12	3		11.6
	2013-05-13	3.2		23
	2013-05-14	4.3		19.1
	2013-05-15	5		18.3
	2013-05-16	4		12.6
	2013-05-17	4.5		17
	2013-05-18	4.4		17.9
	2013-05-19	5.7		13.1
	2013-05-20	5.4		11.6
	2013-05-21	5.1		8.3
	2013-05-22	5.2		14.2
	2013-05-23	5.5		14.5
	2013-05-24	5.4		13.3
	2013-05-25	5.4		15.5
	2013-05-26	5.6		16
	2013-05-27	5.6		13.6
	2013-05-28	6.6		17.6
	2013-05-29	6		17.8
	2013-05-30	6.4		17.8
	2013-05-31	7.2		13.8
	2013-06-01	6.9		12.5
	2013-06-02	6.6		12.1
	2013-06-03	6.7		10.4
	2013-06-04	6.6		11.2
	2013-06-05	6.7		12.1
	2013-06-06	6.8		13.2
	2013-06-07	6.8		17.4
	2013-06-08	7.1		15.1
	2013-06-09	7.2		17.9
	2013-06-10	7.5		19.6
	2013-06-11	7.2		19.6
	2013-06-12	7.3		17.4
	2013-06-13	7.2		18.7
	2013-06-14	7.7		20.8
	2013-06-15	7.8		19.6
	2013-06-16	8.2		20.1
	2013-06-17	8.4		16.9
	2013-06-18	8		17.7
	2013-06-19	8		22.4
	2013-06-20	8.1		22.8
	2013-06-21	8.9		19.8
	2013-06-22	7.9		20.7
	2013-06-23	8.5		19.6
	2013-06-24	8.3		22.1
	2013-06-25	8.7		23.6
	2013-06-26	9.1		23.8
	2013-06-27	8.7		23.1
	2013-06-28	9.3		22.3
	2013-06-29	9.3		21.3
	2013-06-30	8.8		20.6
	2013-07-01	9		20.5
	2013-07-02	9.3		21.2
	2013-07-03	9.4		22.8
	2013-07-04	8.7		22.6
	2013-07-05	8.6		22.3
	2013-07-06	9.1		24.7
	2013-07-07	8.5		21.2
	2013-07-08	8.8		23.5
	2013-07-09	8.8		20.1
	2013-07-10	8.9		19.5
	2013-07-11	8.5		25.6
	2013-07-12	8.9		26.3
	2013-07-13	9.2		25.5
	2013-07-14	8.5		20.4
	2013-07-15	8.7		23.6
	2013-07-16	9.1		25.6
	2013-07-17	9.1		25.5
	2013-07-18	9.7		26.5
	2013-07-19	9.8		23.2
	2013-07-20	9.5		17.8
	2013-07-21	9.6		21
	2013-07-22	10.5		19.2
	2013-07-23	9		18.4
	2013-07-24	9.7		21.5
	2013-07-25	9.8		19.6
	2013-07-26	9.1		16
	2013-07-27	9.7		14.2
	2013-07-28	9.1		16.7
	2013-07-29	9.1		17.7
	2013-07-30	8.9		17.4
	2013-07-31	9.5		20.3
	2013-08-01	9.7		19.6
	2013-08-02	10.1		18.1
	2013-08-03	10.1		20
	2013-08-04	9		18.8
	2013-08-05	9.5		20.2
	2013-08-06	8.8		19.4
	2013-08-07	9.4		17.8
	2013-08-08	10.3		19.2
	2013-08-09	10		17.2
	2013-08-10	10		17.7
	2013-08-11	9.6		19.4
	2013-08-12	9.9		19
	2013-08-13	9.7		18.5
	2013-08-14	9.4		19.3
	2013-08-15	9.9		19.1
	2013-08-16	10.2		20.3
	2013-08-17	10		22.6
	2013-08-18	9.8		24.3
	2013-08-19	9.8		25.8
	2013-08-20	9.7		27.5
	2013-08-21	9.8		22.1
	2013-08-22	9.8		20.9
	2013-08-23	9.6		24.2
	2013-08-24	9.9		27.3
	2013-08-25	10.2		28
	2013-08-26	10.8		23.5
	2013-08-27	9.4		24.2
	2013-08-28	10.5		25.8
	2013-08-29	11.2		25.3
	2013-08-30	10.5		23.9
	2013-08-31	9.9		22.8
	2013-09-01	10.1		17.5
	2013-09-02	10.6		18.8
	2013-09-03	11.1		21.6
	2013-09-04	10.8		20.9
	2013-09-05	11.4		23.7
	2013-09-06	10.4		24.9
	2013-09-07	10.3		21
	2013-09-08	10		20.9
	2013-09-09	10		21
	2013-09-10	12.3		20.2
	2013-09-11	11		18.9
	2013-09-12	11.1		15.6
	2013-09-13	10		18.3
	2013-09-14	11.6		16
	2013-09-15	11.3		12.3
	2013-09-16	11.1		14.5
	2013-09-17	10.6		18.5
	2013-09-18	11		19.6
	2013-09-19	11.9		13.4
	2013-09-20	12		11.8
	2013-09-21	10.7		12.5
	2013-09-22	10.8		18.8
	2013-09-23	10.6		17.2
	2013-09-24	10.4		14.7
	2013-09-25	10.7		18.9
	2013-09-26	10.7		15.8
	2013-09-27	10.5		10.8
	2013-09-28	10.4		11.8
	2013-09-29	10.5		13.7
	2013-09-30	11.6		14.8
	2013-10-01	13.3		12.8
	2013-10-02	13.6		12.3
	2013-10-03	10.6		10.5
	2013-10-04	10.5		3.3
	2013-10-05	14.3		3.6
	2013-10-06	11.2		7.3
	2013-10-07	10.5		11
	2013-10-08	13		11.5
	2013-10-09	11		10.4
	2013-10-10	10.6		11.6
	2013-10-11	10.7		12.4
	2013-10-12	14.2		8
	2013-10-13	14.3		4.8
	2013-10-14	14		6.1
	2013-10-15	13.9		5.2
	2013-10-16	13.7		7.2
	2013-10-17	13.4		4.9
	2013-10-18	13.3		4.7
	2013-10-19	13.2		5.6
	2013-10-20	12.8		3.7
	2013-10-21	12.6		0.4
	2013-10-22	12.5		1.4
	2013-10-23	12.4		1.5
	2013-10-24	12.2		-0.3
	2013-10-25	12.1		6.9
	2013-10-26	11.7		2.8
	2013-10-27	11.5		2
	2013-10-28	11.6		-3.1
	2013-10-29	11.4		-0.9
	2013-10-30	11.2		1.6
	2013-10-31	11.1		2.8
	2013-11-01	11.1		3.1
	2013-11-02	10.9		4
	2013-11-03	10.6		4.9
	2013-11-04	10.5		1.5
	2013-11-05	10.2		-2.9
	2013-11-06	10.3		-0.3
	2013-11-07	10.1		-0.4
	2013-11-08	10.1		4
	2013-11-09	9.8		0.9
	2013-11-10	9.6		-2.8
	2013-11-11	9.5		-9.9
	2013-11-12	9.1		-3.5
	2013-11-13	9.2		3.7
	2013-11-14	9.2		4.1
	2013-11-15	9.1		0.4
	2013-11-16	8.9		0.4
	2013-11-17	8.9		0.2
	2013-11-18	8.7		-1.5
	2013-11-19	8.4		-0.1
	2013-11-20	8.2		-5.9
	2013-11-21	8		-14.1
	2013-11-22	7.7		-12.5
	2013-11-23	7.2		-14.6
	2013-11-24	7		-1.4
	2013-11-25	7.1		-0.7
	2013-11-26	7.3		-9.1
	2013-11-27	6.9		-4.5
	2013-11-28	7		-6
	2013-11-29	6.4		-4.5
	2013-11-30	7.6		-1.6
	2013-12-01	6.5		-1.6
	2013-12-02	6.3		-2.6
	2013-12-03	6.1		-9.8
	2013-12-04	5.8		-14
	2013-12-05	5.7		-20
	2013-12-06	5.1		-22.3
	2013-12-07	4.4		-24.8
	2013-12-08	3.7		-21
	2013-12-09	3.9		-17.5
	2013-12-10	3.3		-15.5
	2013-12-11	2.8		-18.4
	2013-12-12	2.3		-8.8
	2013-12-13	2.7		-17.3
	2013-12-14	2.4		-14.4
	2013-12-15	2.9		-14.9
	2013-12-16	2.1		-2.7
	2013-12-17	2.9		-3.9
	2013-12-18	2.4		-3.1
	2013-12-19	2		-16.7
	2013-12-20	2.7		-20.8
	2013-12-21	2.4		-20.2
	2013-12-22	3.1		-21.2
	2013-12-23	2.4		-26.2
	2013-12-24	2.4		-7.1
	2013-12-25	2.6		-1.7
	2013-12-26	2.6		-3.8
	2013-12-27	2.8		1
	2013-12-28	2.1		-11.1
	2013-12-29	2.5		-18
	2013-12-30	2.3		-14.7

## Sheet: Station 2
water temperature	2010-10-01 10:00:00	18.2	air temperature	15.1
	2010-10-02 10:00:00	17.6		9.7
	2010-10-03 10:00:00	17.5		9.9
	2010-10-04 10:00:00	17		12.6
	2010-10-05 10:00:00	16.5		18.3
	2010-10-06 10:00:00	16.1		16.3
	2010-10-07 10:00:00	15.9		15.7
	2010-10-08 10:00:00	16.3		22
	2010-10-09 10:00:00	17.1		17.6
	2010-10-10 10:00:00	17.5		15.7
	2010-10-11 10:00:00	17.8		17.3
	2010-10-12 10:00:00	17.7		13.7
	2010-10-13 10:00:00	17.1		10.7
	2010-10-14 10:00:00	16.5		12.3
	2010-10-15 10:00:00	16.2		13.1
	2010-10-16 10:00:00	15.6		11.8
	2010-10-17 10:00:00	15		8.1
	2010-10-18 10:00:00	14.5		7.5
	2010-10-19 10:00:00	14.2		9.4
	2010-10-20 10:00:00	13.8		12.5
	2010-10-21 10:00:00	13.6		8.8
	2010-10-22 10:00:00	13.6		14
	2010-10-23 10:00:00	13.9		15.8
	2010-10-24 10:00:00	14		11.9
	2010-10-25 10:00:00	14.1		12.2
	2010-10-26 10:00:00	13.6		7.7
	2010-10-27 10:00:00	11.7		3.3
	2010-10-28 10:00:00	10.3		2
	2010-10-29 10:00:00	9.6		9.8
	2010-10-30 10:00:00	9.4		8.3
	2010-10-31 10:00:00	8.6		5.1
	2010-11-01 10:00:00	9.1		7.8
	2010-11-02 10:00:00	10.2		9.7
	2010-11-03 10:00:00	10.8		9.5
	2010-11-04 10:00:00	10.4		4.1
	2010-11-05 10:00:00	10.2		3.6
	2010-11-06 10:00:00	10		10.8
	2010-11-07 10:00:00	10		12.8
	2010-11-08 10:00:00	9.9		14.9
	2010-11-09 10:00:00	10		11.4
	2010-11-10 10:00:00	10.3		5.8
	2010-11-11 10:00:00	10.3		4.1
	2010-11-12 10:00:00	10.1		3.8
	2010-11-13 10:00:00	9.9		3.1
	2010-11-14 10:00:00	8.8		2.8
	2010-11-15 10:00:00	8.6		3.5
	2010-11-16 10:00:00	8.1		2.1
	2010-11-17 10:00:00	7.8		0.8
	2010-11-18 10:00:00	7.4		1.3
	2010-11-19 10:00:00	7		1.3
	2010-11-20 10:00:00	6.5		-4.6
	2010-11-21 10:00:00	5.8		-1.8
	2010-11-22 10:00:00	5.2		-5.2
	2010-11-23 10:00:00	3.8		-8.3
	2010-11-24 10:00:00	3.3		-5.5
	2010-11-25 10:00:00	1.8		-10.1
	2010-11-26 10:00:00	1.3		0
	2010-11-27 10:00:00	1.1		0.8
	2010-11-28 10:00:00	1.2		4.9
	2010-11-29 10:00:00	0.9		-3.5
	2010-11-30 10:00:00	1.5		-4.7
	2010-12-01 10:00:00	1.2		-7.4
	2010-12-02 10:00:00	0.7		-4.5
	2010-12-03 10:00:00	0.7		-2.1
	2010-12-04 10:00:00	0.1		-6
	2010-12-05 10:00:00	0.3		-8.6
	2010-12-06 10:00:00	0.4		-8.5
	2010-12-07 10:00:00	0.4		-9.4
	2010-12-08 10:00:00	0.3		-9.3
	2010-12-09 10:00:00	0.2		2.6
	2010-12-10 10:00:00	0.2		1
	2010-12-11 10:00:00	0		-9.9
	2010-12-12 10:00:00	0		-17.4
	2010-12-13 10:00:00	0		-13
	2010-12-14 10:00:00	0		-6.3
	2010-12-15 10:00:00	0		-5.8
	2010-12-16 10:00:00	0		-6.1
	2010-12-17 10:00:00	0		-6.6
	2010-12-18 10:00:00	0		-10.1
	2010-12-19 10:00:00	0		-10.4
	2010-12-20 10:00:00	0		-1.3
	2010-12-21 10:00:00	0		-8.4
	2010-12-22 10:00:00	0		-7.5
	2010-12-23 10:00:00	0		-3.6
	2010-12-24 10:00:00	0		-4.1
	2010-12-25 10:00:00	0		-7.3
	2010-12-26 10:00:00	0		-10.7
	2010-12-27 10:00:00	0		-6.7
	2010-12-28 10:00:00	0		-3.6
	2010-12-29 10:00:00	0		1.6
	2010-12-30 10:00:00	0		-3.9
	2010-12-31 10:00:00	0		-16.3
	2011-01-01 10:00:00	0		-17.2
	2011-01-02 10:00:00	0		-10.4
	2011-01-03 10:00:00	0		-6.3
	2011-01-04 10:00:00	0		-10.5
	2011-01-05 10:00:00	0		-4.6
	2011-01-06 10:00:00	0		-0.5
	2011-01-07 10:00:00	0		-4
	2011-01-08 10:00:00	0		-11.8
	2011-01-09 10:00:00	0		-9.5
	2011-01-10 10:00:00	0		-10.5
	2011-01-11 10:00:00	0		-18.2
	2011-01-12 10:00:00	0		-17.9
	2011-01-13 10:00:00	0		-10.2
	2011-01-14 10:00:00	0		-8.9
	2011-01-15 10:00:00	0		-11.8
	2011-01-16 10:00:00	0		-9.7
	2011-01-17 10:00:00	0		-5
	2011-01-18 10:00:00	0		-15.8
	2011-01-19 10:00:00	0		-18.4
	2011-01-20 10:00:00	0		-14.7
	2011-01-21 10:00:00	0		-13.3
	2011-01-22 10:00:00	0		-11.5
	2011-01-23 10:00:00	0		-17.5
	2011-01-24 10:00:00	0		-3.4
	2011-01-25 10:00:00	0		-7
	2011-01-26 10:00:00	0		-6.9
	2011-01-27 10:00:00	0		-0.6
	2011-01-28 10:00:00	0		-1.3
	2011-01-29 10:00:00	0		-4.9
	2011-01-30 10:00:00	0		-14.4
	2011-01-31 10:00:00	0		-14.4
	2011-02-01 10:00:00	0		-17.4
	2011-02-02 10:00:00	0		-18.2
	2011-02-03 10:00:00	0		-9.3
	2011-02-04 10:00:00	0		-3.4
	2011-02-05 10:00:00	0		-2.5
	2011-02-06 10:00:00	0		-3.4
	2011-02-07 10:00:00	0		-17.3
	2011-02-08 10:00:00	0		-20.5
	2011-02-09 10:00:00	0		-16.3
	2011-02-10 10:00:00	0		-8.3
	2011-02-11 10:00:00	0		1
	2011-02-12 10:00:00	0		3.3
	2011-02-13 10:00:00	0		6
	2011-02-14 10:00:00	0		2.6
	2011-02-15 10:00:00	0		4.9
	2011-02-16 10:00:00	0		6.5
	2011-02-17 10:00:00	0.1		4.5
	2011-02-18 10:00:00	0		-0.4
	2011-02-19 10:00:00	0.2		1.1
	2011-02-20	0.2		-3
	2011-02-21	0.2		-11.7
	2011-02-22	0.2		-6.6
	2011-02-23 10:00:00	0.2		-3.1
	2011-02-24 10:00:00	0		-10.3
	2011-02-25 10:00:00	0		-15.9
	2011-02-26 10:00:00	0		-12.5
	2011-02-27 10:00:00	0.1		-5.4
	2011-02-28 10:00:00	0.1		-4
	2011-03-01 10:00:00	0.2		-3.9
	2011-03-02 10:00:00	0		-9.8
	2011-03-03 10:00:00	0.1		-1.4
	2011-03-04 10:00:00	0		-8
	2011-03-05 10:00:00	0		-9.3
	2011-03-06 10:00:00	0.1		-2.8
	2011-03-07 10:00:00	0.1		-5.8
	2011-03-08 10:00:00	0.1		-1.7
	2011-03-09 10:00:00	0.1		-6.8
	2011-03-10 10:00:00	0.1		-3.5
	2011-03-11 10:00:00	0.2		5.4
	2011-03-12 10:00:00	0		-2.2
	2011-03-13 10:00:00	0		-4.4
	2011-03-14 10:00:00	0.2		2.9
	2011-03-15 10:00:00	0.3		6.6
	2011-03-16 10:00:00	0.5		12.2
	2011-03-17 10:00:00	0.7		8.2
	2011-03-18 10:00:00	0.9		5.2
	2011-03-19 10:00:00	1.1		6.9
	2011-03-20 10:00:00	1.4		9
	2011-03-21 10:00:00	1.5		6.2
	2011-03-22 10:00:00	1.6		7
	2011-03-23 10:00:00	2.2		-0.3
	2011-03-24 10:00:00	3.1		-2
	2011-03-25 10:00:00	3.1		-0.6
	2011-03-26 10:00:00	3.8		-0.5
	2011-03-27 10:00:00	3.9		-0.8
	2011-03-28 10:00:00	3.9		0.2
	2011-03-29 10:00:00	3.5		-0.1
	2011-03-30 10:00:00	3.2		2
	2011-03-31 10:00:00	3.1		4.7
	2011-04-01 10:00:00	3.4		6.7
	2011-04-02 10:00:00	3.6		8.3
	2011-04-03 10:00:00	4.3		8.6
	2011-04-04 10:00:00	4.6		4.5
	2011-04-05 10:00:00	5.6		10.5
	2011-04-06 10:00:00	5.9		10.1
	2011-04-07 10:00:00	6.4		9.8
	2011-04-08 10:00:00	6.5		10.3
	2011-04-09 10:00:00	7.3		12.5
	2011-04-10 10:00:00	7.8		9
	2011-04-11 10:00:00	8.4		9.7
	2011-04-12 10:00:00	8.7		14.1
	2011-04-13 10:00:00	8.8		8.7
	2011-04-14 10:00:00	8.4		5.5
	2011-04-15 10:00:00	7.6		1.7
	2011-04-16 10:00:00	7		0.4
	2011-04-17 10:00:00	6.7		2.3
	2011-04-18 10:00:00	5.8		3.3
	2011-04-19 10:00:00	5.2		2.2
	2011-04-20 10:00:00	4.6		4.4
	2011-04-21 10:00:00	4.6		4.8
	2011-04-22 10:00:00	5		9.2
	2011-04-23 10:00:00	5		6.2
	2011-04-24 10:00:00	5.2		7.7
	2011-04-25 10:00:00	5.6		7.3
	2011-04-26 10:00:00	6.1		7.5
	2011-04-27 10:00:00	7.1		9.8
	2011-04-28 10:00:00	8		12.9
	2011-04-29 10:00:00	8		14.6
	2011-04-30 10:00:00	8.4		8.5
	2011-05-01 10:00:00	8.7		7.6
	2011-05-02 10:00:00	8.7		5.5
	2011-05-03 10:00:00	8.9		8.1
	2011-05-04 10:00:00	8.9		12.2
	2011-05-05 10:00:00	9.6		12.5
	2011-05-06 10:00:00	9.9		16
	2011-05-07 10:00:00	10.3		16.9
	2011-05-08 10:00:00	10.9		20.7
	2011-05-09 10:00:00	12.1		24.6
	2011-05-10 10:00:00	13.5		23.7
	2011-05-11 10:00:00	14.8		17.2
	2011-05-12 10:00:00	14.8		12.3
	2011-05-13 10:00:00	13.4		7.3
	2011-05-14 10:00:00	11.6		6.8
	2011-05-15 10:00:00	10.6		10.6
	2011-05-16 10:00:00	10		11.8
	2011-05-17 10:00:00	10.7		13.7
	2011-05-18 10:00:00	12.2		14.2
	2011-05-19 10:00:00	12.9		16.3
	2011-05-20 10:00:00	13.3		16.9
	2011-05-21 10:00:00	13.5		17.1
	2011-05-22 10:00:00	13.6		17
	2011-05-23 10:00:00	13.8		18
	2011-05-24 10:00:00	14.2		17.1
	2011-05-25 10:00:00	14		13.5
	2011-05-26 10:00:00	14.8		13.5
	2011-05-27 10:00:00	14.6		12
	2011-05-28 10:00:00	14.2		17
	2011-05-29 10:00:00	14		15.6
	2011-05-30 10:00:00	14.6		24
	2011-05-31 10:00:00	15.6		17
	2011-06-01	16.3		17.5
	2011-06-02 10:00:00	17		25.1
	2011-06-03 10:00:00	17.1		23.9
	2011-06-04 10:00:00	17.7		21.3
	2011-06-05 10:00:00	18.1		23.5
	2011-06-06 10:00:00	17.8		28.2
	2011-06-07 10:00:00	18.5		28.3
	2011-06-08 10:00:00	18.4		17.8
	2011-06-09 10:00:00	17.3		12.6
	2011-06-10 10:00:00	16		14.3
	2011-06-11 10:00:00	15.9		15.9
	2011-06-12 10:00:00	16.9		19
	2011-06-13 10:00:00	17.8		20
	2011-06-14 10:00:00	17.9		17
	2011-06-15 10:00:00	17.6		20
	2011-06-16 10:00:00	17.7		22.6
	2011-06-17 10:00:00	18.5		21.8
	2011-06-18 10:00:00	19		19.3
	2011-06-19 10:00:00	18.7		22.3
	2011-06-20 10:00:00	19		21.8
	2011-06-21 10:00:00	18.7		17.3
	2011-06-22 10:00:00	17.4		16.4
	2011-06-23 10:00:00	16.4		18.1
	2011-06-24 10:00:00	17.3		19.5
	2011-06-25 10:00:00	18.6		21
	2011-06-26 10:00:00	18.8		20.6
	2011-06-27 10:00:00	18.5		19.8
	2011-06-28 10:00:00	18.4		19.9
	2011-06-29 10:00:00	18.9		25.4
	2011-06-30 10:00:00	20		28.7
	2011-07-01 10:00:00	20.2		25.1
	2011-07-02 10:00:00	19.8		22.9
	2011-07-03 10:00:00	19.7		22.2
	2011-07-04 10:00:00	20.4		23.9
	2011-07-05 10:00:00	20.5		24.8
	2011-07-06 10:00:00	19.8		23.8
	2011-07-07 10:00:00	20		25.4
	2011-07-08 10:00:00	20.9		26.2
	2011-07-09 10:00:00	21.6		28.5
	2011-07-10 10:00:00	22.3		29.2
	2011-07-11 10:00:00	22.2		25.1
	2011-07-12 10:00:00	21.4		20
	2011-07-13 10:00:00	20.7		19.9
	2011-07-14 10:00:00	20.6		24.8
	2011-07-15 10:00:00	21.2		27
	2011-07-16 10:00:00	22.1		28.7
	2011-07-17 10:00:00	23		30.9
	2011-07-18 10:00:00	23.8		31.5
	2011-07-19 10:00:00	23.9		31
	2011-07-20 10:00:00	23.7		29.8
	2011-07-21 10:00:00	23.1		24.1
	2011-07-22 10:00:00	22.6		25.8
	2011-07-23 10:00:00	22.8		27.7
	2011-07-24 10:00:00	23.1		24.5
	2011-07-25 10:00:00	22.9		26.2
	2011-07-26 10:00:00	23.8		27.6
	2011-07-27 10:00:00	24.3		27.2
	2011-07-28 10:00:00	23.7		24.9
	2011-07-29 10:00:00	23.1		25.5
	2011-07-30 10:00:00	24.2		26.9
	2011-07-31 10:00:00	24.9		27.5
	2011-08-01 10:00:00	25.2		31
	2011-08-02 10:00:00	25.2		27.5
	2011-08-03 10:00:00	24.4		22.5
	2011-08-04 10:00:00	23.8		23.9
	2011-08-05 10:00:00	24.1		23.5
	2011-08-06 10:00:00	24		24.2
	2011-08-07 10:00:00	23.6		22
	2011-08-08 10:00:00	23.5		22.5
	2011-08-09 10:00:00	23.3		20
	2011-08-10 10:00:00	23.3		19.8
	2011-08-11 10:00:00	23.4		20.3
	2011-08-12 10:00:00	23.3		21.3
	2011-08-13 10:00:00	22.9		20
	2011-08-14 10:00:00	23.1		21.2
	2011-08-15 10:00:00	23.5		23.1
	2011-08-16 10:00:00	23.3		21.5
	2011-08-17 10:00:00	22.8		21.6
	2011-08-18 10:00:00	22.7		20.3
	2011-08-19 10:00:00	22.3		20
	2011-08-20 10:00:00	22.2		19.1
	2011-08-21 10:00:00	22.1		20.8
	2011-08-22 10:00:00	22.6		25
	2011-08-23 10:00:00	23.2		26.3
	2011-08-24 10:00:00	23.2		23.8
	2011-08-25 10:00:00	23		20.9
	2011-08-26 10:00:00	22.8		25.3
	2011-08-27 10:00:00	22.9		20.5
	2011-08-28 10:00:00	23		19.5
	2011-08-29 10:00:00	22.3		19.7
	2011-08-30 10:00:00	22.2		20.7
	2011-08-31 10:00:00	22.3		24.4
	2011-09-01 10:00:00	22.8		26.6
	2011-09-02 10:00:00	23.4		20.6
	2011-09-03 10:00:00	23.2		18.5
	2011-09-04 10:00:00	21.7		14.6
	2011-09-05 10:00:00	20.9		14.7
	2011-09-06 10:00:00	20.6		16.7
	2011-09-07 10:00:00	20.7		18
	2011-09-08 10:00:00	20.8		18
	2011-09-09 10:00:00	21.2		19.4
	2011-09-10 10:00:00	21.7		20.6
	2011-09-11 10:00:00	22.1		22.1
	2011-09-12 10:00:00	22.1		23.1
	2011-09-13 10:00:00	21.6		15.2
	2011-09-14 10:00:00	20.8		9.8
	2011-09-15 10:00:00	19.7		7.3
	2011-09-16 10:00:00	17.6		9.5
	2011-09-17 10:00:00	16.5		11.8
	2011-09-18 10:00:00	16.2		16.7
	2011-09-19 10:00:00	17.3		17.5
	2011-09-20 10:00:00	18.3		16.6
	2011-09-21 10:00:00	17.9		11.5
	2011-09-22 10:00:00	17.1		8.5
	2011-09-23 10:00:00	16.3		10.5
	2011-09-24 10:00:00	16.6		13.3
	2011-09-25 10:00:00	17		12.2
	2011-09-26 10:00:00	17.8		13.5
	2011-09-27 10:00:00	18.6		16.1
	2011-09-28 10:00:00	20.4		19.5
	2011-09-29 10:00:00	19.3		16.5
	2011-09-30 10:00:00	14.3		11.5
	2011-10-01	16.6		14.3
	2011-10-02	17		17.6
	2011-10-03	17.8		18.7
	2011-10-04	18.6		21.9
	2011-10-05	20.4		21.8
	2011-10-06	19.3		20.5
	2011-10-07	17		22.3
	2011-10-08	16.2		17.8
	2011-10-09	15.2		18.7
	2011-10-10	14.7		15.9
	2011-10-11	14.2		16.1
	2011-10-12 10:00:00	17		15
	2011-10-13 10:00:00	16.2		12.8
	2011-10-14 10:00:00	15.2		10
	2011-10-15 10:00:00	14.7		11.5
	2011-10-16 10:00:00	14.2		8.9
	2011-10-17 10:00:00	13.1		8.1
	2011-10-18 10:00:00	12.6		5.1
	2011-10-19 10:00:00	12.5		2
	2011-10-20 10:00:00	11.9		3.6
	2011-10-21 10:00:00	11.5		9.1
	2011-10-22 10:00:00	11.6		10.8
	2011-10-23 10:00:00	11.9		12.3
	2011-10-24 10:00:00	12.5		12.2
	2011-10-25 10:00:00	12.9		9.8
	2011-10-26 10:00:00	12.8		6.4
	2011-10-27 10:00:00	12.9		5.4
	2011-10-28 10:00:00	12.2		5.8
	2011-10-29 10:00:00	11.6		6.9
	2011-10-30 10:00:00	10.8		6.5
	2011-10-31 10:00:00	10.6		7.3
	2011-11-01 10:00:00	10.6		8.5
	2011-11-02 10:00:00	10.2		4.1
	2011-11-03 10:00:00	9.9		1.9
	2011-11-04 10:00:00	9.8		4.7
	2011-11-05 10:00:00	9.6		9.3
	2011-11-06 10:00:00	9		7.2
	2011-11-07 10:00:00	8.8		4.1
	2011-11-08 10:00:00	8.6		4.6
	2011-11-09 10:00:00	8.2		1.7
	2011-11-10 10:00:00	8		1
	2011-11-11 10:00:00	7.9		7.5
	2011-11-12 10:00:00	7.8		8.6
	2011-11-13 10:00:00	7.7		7.5
	2011-11-14 10:00:00	7.6		5.9
	2011-11-15 10:00:00	7.9		3
	2011-11-16 10:00:00	7.7		-1.7
	2011-11-17 10:00:00	7		0.2
	2011-11-18 10:00:00	6.7		4.6
	2011-11-19 10:00:00	6.3		-4.3
	2011-11-20 10:00:00	5.3		-7.3
	2011-11-21 10:00:00	5.2		-1.5
	2011-11-22 10:00:00	5.6		2.6
	2011-11-23 10:00:00	5.4		3.3
	2011-11-24 10:00:00	5.3		10.8
	2011-11-25 10:00:00	5.8		7.8
	2011-11-26 10:00:00	6.2		2.5
	2011-11-27 10:00:00	6.1		-2.8
	2011-11-28 10:00:00	6		1.7
	2011-11-29 10:00:00	5.6		-0.8
	2011-11-30 10:00:00	5.1		2.9
	2011-12-01 10:00:00	4.8		-3.3
	2011-12-02 10:00:00	4.2		-4.3
	2011-12-03 10:00:00	4		-1.7
	2011-12-04 10:00:00	3.6		-4.8
	2011-12-05 10:00:00	2.7		-9.4
	2011-12-06 10:00:00	2.2		-12.6
	2011-12-07 10:00:00	2.1		-1.5
	2011-12-08 10:00:00	1.9		-4.5
	2011-12-09 10:00:00	1.2		-8.7
	2011-12-10 10:00:00	1		-1.4
	2011-12-11 10:00:00	1.3		0.5
	2011-12-12 10:00:00	1.5		-0.8
	2011-12-13 10:00:00	1.7		-1.2
	2011-12-14 10:00:00	1.7		1.9
	2011-12-15 10:00:00	1.7		-2.7
	2011-12-16 10:00:00	1.8		-3.3
	2011-12-17 10:00:00	1.7		-0.3
	2011-12-18 10:00:00	1.8		4.4
	2011-12-19 10:00:00	1.8		-0.3
	2011-12-20 10:00:00	1.6		-4.5
	2011-12-21 10:00:00	1.5		-0.2
	2011-12-22 10:00:00	1.4		-4.5
	2011-12-23 10:00:00	1.2		-1.4
	2011-12-24 10:00:00	1.3		2
	2011-12-25 10:00:00	1.2		2.2
	2011-12-26 10:00:00	1.1		5.9
	2011-12-27 10:00:00	1.1		0.1
	2011-12-28 10:00:00	1.1		2.8
	2011-12-29 10:00:00	1.3		5.8
	2011-12-30 10:00:00	1.5		3.2
	2011-12-31 10:00:00	1.7		1
	2012-01-01 10:00:00	1.7		-2.1
	2012-01-02 10:00:00	1.5		-6.5
	2012-01-03 10:00:00	1.2		0.6
	2012-01-04 10:00:00	1.1		5.5
	2012-01-05 10:00:00	1.1		6.8
	2012-01-06 10:00:00	1.2		3.6
	2012-01-07 10:00:00	0.9		-0.8
	2012-01-08 10:00:00	1.1		0.8
	2012-01-09 10:00:00	1.1		3.7
	2012-01-10 10:00:00	1.1		4.6
	2012-01-11 10:00:00	1		-2.9
	2012-01-12 10:00:00	0.6		-12.2
	2012-01-13 10:00:00	0.4		-9.5
	2012-01-14 10:00:00	0.5		-2.5
	2012-01-15 10:00:00	0.6		3.3
	2012-01-16 10:00:00	0.5		-5.7
	2012-01-17 10:00:00	0.5		-12.9
	2012-01-18 10:00:00	0.6		-8.6
	2012-01-19 10:00:00	0.5		-16.5
	2012-01-20 10:00:00	0.6		-12.9
	2012-01-21 10:00:00	0.6		-9.1
	2012-01-22 10:00:00	0.6		-3
	2012-01-23 10:00:00	0.6		-5.4
	2012-01-24 10:00:00	0.6		-8.4
	2012-01-25 10:00:00	0.7		-2
	2012-01-26 10:00:00	0.6		1.5
	2012-01-27 10:00:00	0.6		-0.1
	2012-01-28 10:00:00	0.5		-0.5
	2012-01-29 10:00:00	0.6		-2
	2012-01-30 10:00:00	0.7		7.8
	2012-01-31 10:00:00	0.9		5.8
	2012-02-01 10:00:00	0.8		3
	2012-02-02 10:00:00	0.9		1.3
	2012-02-03 10:00:00	0.9		1.4
	2012-02-04 10:00:00	0.9		-1.1
	2012-02-05 10:00:00	0.9		-3.3
	2012-02-06 10:00:00	0.9		-1.3
	2012-02-07 10:00:00	0.9		-4.4
	2012-02-08 10:00:00	0.8		-7.2
	2012-02-09 10:00:00	1		-2
	2012-02-10 10:00:00	0.7		-12.2
	2012-02-11 10:00:00	0.9		-12.8
	2012-02-12 10:00:00	1		-7.6
	2012-02-13 10:00:00	1.2		-4.9
	2012-02-14 10:00:00	1.2		-2.8
	2012-02-15 10:00:00	1.2		0.9
	2012-02-16 10:00:00	1.1		0.9
	2012-02-17 10:00:00	1.2		-1.4
	2012-02-18 10:00:00	1.2		-1.8
	2012-02-19 10:00:00	1.2		1
	2012-02-20 10:00:00	1.2		2.1
	2012-02-21 10:00:00	1.3		1
	2012-02-22 10:00:00	1.5		4.2
	2012-02-23 10:00:00	1.5		-0.1
	2012-02-24 10:00:00	1.6		-4.4
	2012-02-25 10:00:00	1.5		-7.6
	2012-02-26 10:00:00	1.7		-1.3
	2012-02-27 10:00:00	1.6		-6
	2012-02-28 10:00:00	1.6		1
	2012-02-29 10:00:00	1.2		-0.6
	2012-03-01 10:00:00	1.1		-0.6
	2012-03-02 10:00:00	1.1		-1.5
	2012-03-03 10:00:00	1.2		-3.1
	2012-03-04 10:00:00	1.4		-1
	2012-03-05 10:00:00	1.5		4.4
	2012-03-06 10:00:00	1.7		13
	2012-03-07 10:00:00	1.7		2.3
	2012-03-08 10:00:00	2.4		2.7
	2012-03-09 10:00:00	3		6
	2012-03-10 10:00:00	3.7		14.2
	2012-03-11 10:00:00	4.2		9.2
	2012-03-12 10:00:00	4.7		10.1
	2012-03-13 10:00:00	5.7		14.2
	2012-03-14 10:00:00	6.4		12.5
	2012-03-15 10:00:00	7		12
	2012-03-16 10:00:00	8.1		16
	2012-03-17 10:00:00	9.2		20.9
	2012-03-18 10:00:00	10.3		22.3
	2012-03-19 10:00:00	11.3		16.5
	2012-03-20 10:00:00	11.5		11.2
	2012-03-21	11.8		13.5
	2012-03-22	12.4		13.8
	2012-03-23	13		12.3
	2012-03-24 10:00:00	13.6		14.6
	2012-03-25 10:00:00	12.5		10.1
	2012-03-26 10:00:00	11.9		19
	2012-03-27 10:00:00	12.4		16.7
	2012-03-28 10:00:00	11.8		12.6
	2012-03-29 10:00:00	11.7		14.1
	2012-03-30 10:00:00	12		13.4
	2012-03-31 10:00:00	12.4		18
	2012-04-01 10:00:00	12.8		21.6
	2012-04-02 10:00:00	13		18.4
	2012-04-03 10:00:00	13		11.8
	2012-04-04 10:00:00	12.4		12
	2012-04-05 10:00:00	12.4		12.7
	2012-04-06 10:00:00	12.5		12
	2012-04-07 10:00:00	12.1		10.2
	2012-04-08 10:00:00	11.5		9.8
	2012-04-09 10:00:00	11.6		7.8
	2012-04-10 10:00:00	11.3		4.5
	2012-04-11 10:00:00	11.2		5.8
	2012-04-12 10:00:00	10.8		8
	2012-04-13 10:00:00	10.7		11.8
	2012-04-14 10:00:00	10.4		12.5
	2012-04-15 10:00:00	10.6		12.5
	2012-04-16 10:00:00	10.4		6
	2012-04-17 10:00:00	10.6		13.6
	2012-04-18 10:00:00	11.2		13
	2012-04-19 10:00:00	10.9		6.7
	2012-04-20 10:00:00	11.2		8.6
	2012-04-21 10:00:00	11.7		11.7
	2012-04-22 10:00:00	12		9.5
	2012-04-23 10:00:00	12.3		13.6
	2012-04-24 10:00:00	13.1		19.8
	2012-04-25 10:00:00	13.8		22.4
	2012-04-26 10:00:00	13.9		15
	2012-04-27 10:00:00	13.3		9.4
	2012-04-28 10:00:00	13.6		9
	2012-04-29 10:00:00	13.7		9
	2012-04-30 10:00:00	14.1		14.9
	2012-05-01 10:00:00	14.8		20.1
	2012-05-02 10:00:00	14.7		19.6
	2012-05-03 10:00:00	15.2		20.7
	2012-05-04 10:00:00	15.6		19.3
	2012-05-05 10:00:00	16		19
	2012-05-06 10:00:00	17.3		15.2
	2012-05-07 10:00:00	17.7		13.6
	2012-05-08 10:00:00	16.8		11.1
	2012-05-09 10:00:00	17		12.5
	2012-05-10 10:00:00	16.5		21.6
	2012-05-11 10:00:00	16.3		12.1
	2012-05-12 10:00:00	16.3		13.4
	2012-05-13 10:00:00	17		15.7
	2012-05-14 10:00:00	17.7		19.2
	2012-05-15 10:00:00	17.7		18.3
	2012-05-16 10:00:00	17.5		17.8
	2012-05-17 10:00:00	17.4		26.1
	2012-05-18 10:00:00	17.8		27.3
	2012-05-19 10:00:00	18.3		19.8
	2012-05-20 10:00:00	18.3		15.4
	2012-05-21 10:00:00	18.4		17.9
	2012-05-22 10:00:00	18.6		23.9
	2012-05-23 10:00:00	18.7		20.7
	2012-05-24 10:00:00	18.4		14.4
	2012-05-25 10:00:00	17.8		14.1
	2012-05-26 10:00:00	17.9		22.1
	2012-05-27 10:00:00	18.8		24.5
	2012-05-28 10:00:00	19.2		18.2
	2012-05-29 10:00:00	19		15.2
	2012-05-30 10:00:00	18.6		9.2
	2012-05-31 10:00:00	18.1		11.3
	2012-06-01 10:00:00	17.9		12.5
	2012-06-02 10:00:00	17.7		19.1
	2012-06-03 10:00:00	17.7		23.3
	2012-06-04 10:00:00	18.8		23.8
	2012-06-05 10:00:00	18.8		23.5
	2012-06-06 10:00:00	19.1		24.5
	2012-06-07 10:00:00	20.4		25.3
	2012-06-08 10:00:00	21.5		25.2
	2012-06-09 10:00:00	21.9		27.2
	2012-06-10 10:00:00	21.8		22.9
	2012-06-11 10:00:00	21.4		18.2
	2012-06-12 10:00:00	21		16.3
	2012-06-13 10:00:00	20.9		22.3
	2012-06-14 10:00:00	20.8		25.8
	2012-06-15 10:00:00	21		22.3
	2012-06-16 10:00:00	20.9		20.6
	2012-06-17 10:00:00	21.6		25.8
	2012-06-18 10:00:00	22.3		29
	2012-06-19 10:00:00	22.8		30.1
	2012-06-20 10:00:00	23.1		20
	2012-06-21 10:00:00	23		19.9
	2012-06-22 10:00:00	23.5		23
	2012-06-23 10:00:00	23.4		23.8
	2012-06-24 10:00:00	23		25
	2012-06-25 10:00:00	23.2		24.9
	2012-06-26 10:00:00	23.8		26
	2012-06-27 10:00:00	24.7		29.1
	2012-06-28 10:00:00	25.6		27.3
	2012-06-29 10:00:00	24.8		25.6
	2012-06-30 10:00:00	24.9		24.6
	2012-07-01 10:00:00	25.1		27
	2012-07-02 10:00:00	25.3		29.8
	2012-07-03 10:00:00	25.4		30.7
	2012-07-04 10:00:00	25.4		31.8
	2012-07-05 10:00:00	25.6		28.2
	2012-07-06 10:00:00	25.9		31
	2012-07-07 10:00:00	26.2		23.8
	2012-07-08 10:00:00	25.8		23.1
	2012-07-09 10:00:00	25.9		24.8
	2012-07-10 10:00:00	25.8		23.4
	2012-07-11 10:00:00	25.3		24.2
	2012-07-12 10:00:00	25.1		26.3
	2012-07-13 10:00:00	25.6		27.1
	2012-07-14 10:00:00	25.6		27.5
	2012-07-15 10:00:00	25.1		29.2
	2012-07-16 10:00:00	25.7		31
	2012-07-17 10:00:00	26.3		30.1
	2012-07-18 10:00:00	26.3		28.1
	2012-07-19 10:00:00	26.6		29.3
	2012-07-20 10:00:00	26.5		30.6
	2012-07-21 10:00:00	26.9		30
	2012-07-22 10:00:00	27.3		31.2
	2012-07-23 10:00:00	27.5		31.9
	2012-07-24 10:00:00	27.5		33
	2012-07-25 10:00:00	27.2		29.1
	2012-07-26 10:00:00	27.5		23.3
	2012-07-27 10:00:00	26.8		22.9
	2012-07-28 10:00:00	26.1		23.1
	2012-07-29 10:00:00	25.9		26.1
	2012-07-30 10:00:00	26		28.3
	2012-07-31 10:00:00	26.1		27.3
	2012-08-01 10:00:00	26.5		28.8
	2012-08-02 10:00:00	26.9		25.2
	2012-08-03 10:00:00	26.8		27.2
	2012-08-04 10:00:00	26.7		16.5
	2012-08-05 10:00:00	26.2		21.1
	2012-08-06 10:00:00	25.9		26.9
	2012-08-07 10:00:00	25.9		27.1
	2012-08-08 10:00:00	25.6		24.4
	2012-08-09 10:00:00	25.8		24.2
	2012-08-10 10:00:00	25.8		20.2
	2012-08-11 10:00:00	25.5		18.3
	2012-08-12 10:00:00	24.8		18.2
	2012-08-13 10:00:00	24.1		22
	2012-08-14 10:00:00	23.8		21.5
	2012-08-15 10:00:00	23.4		24
	2012-08-16 10:00:00	23.1		18.1
	2012-08-17 10:00:00	23		17
	2012-08-18 10:00:00	22.7		15.1
	2012-08-19 10:00:00	22.5		18.3
	2012-08-20 10:00:00	22.5		19.5
	2012-08-21 10:00:00	22.4		21.6
	2012-08-22 10:00:00	22.7		26.8
	2012-08-23 10:00:00	23.2		27.2
	2012-08-24 10:00:00	23.8		24.7
	2012-08-25 10:00:00	23.8		21.7
	2012-08-26 10:00:00	24		22.5
	2012-08-27 10:00:00	24.4		24.9
	2012-08-28 10:00:00	24.8		28.8
	2012-08-29 10:00:00	24.9		29.8
	2012-08-30 10:00:00	24.7		29
	2012-08-31 10:00:00	24.6		24.1
	2012-09-01 10:00:00	24.3		25.4
	2012-09-02 10:00:00	24.1		27.2
	2012-09-03 10:00:00	24.4		25.1
	2012-09-04 10:00:00	24.3		25.3
	2012-09-05 10:00:00	24.3		19.9
	2012-09-06 10:00:00	24.1		21.5
	2012-09-07 10:00:00	23.5		17.8
	2012-09-08 10:00:00	22.6		18.1
	2012-09-09 10:00:00	21.9		15.9
	2012-09-10 10:00:00	21.2		23.9
	2012-09-11 10:00:00	20.9		26.9
	2012-09-12 10:00:00	20.3		14.5
	2012-09-13 10:00:00	20		16.5
	2012-09-14 10:00:00	19.8		19.2
	2012-09-15 10:00:00	19.9		22
	2012-09-16 10:00:00	19.7		21
	2012-09-17 10:00:00	19.6		13.6
	2012-09-18 10:00:00	19.5		13.3
	2012-09-19 10:00:00	19.4		18.4
	2012-09-20 10:00:00	19.2		15.9
	2012-09-21 10:00:00	18.8		16.9
	2012-09-22 10:00:00	18.3		8.4
	2012-09-23 10:00:00	17.9		10.6
	2012-09-24 10:00:00	17.7		17.5
	2012-09-25 10:00:00	18		17.3
	2012-09-26 10:00:00	17.9		14.9
	2012-09-27 10:00:00	17.8		14.1
	2012-09-28 10:00:00	18.1		17.1
	2012-09-29 10:00:00	18.4		21.5
	2012-09-30 10:00:00	18.7		17.5
	2012-10-01 10:00:00	18.7		15.2
	2012-10-02 10:00:00	18.5		13.5
	2012-10-03 10:00:00	18.2		17.2
	2012-10-04 10:00:00	17.2		6.7
	2012-10-05 10:00:00	16		3.9
	2012-10-06 10:00:00	14.6		1.4
	2012-10-07 10:00:00	13.9		5.8
	2012-10-08 10:00:00	13.1		14.1
	2012-10-09 10:00:00	12.8		8.2
	2012-10-10 10:00:00	12.7		9.9
	2012-10-11 10:00:00	12.7		7.8
	2012-10-12 10:00:00	12.6		6.5
	2012-10-13 10:00:00	12.9		15.1
	2012-10-14 10:00:00	12.9		11.2
	2012-10-15 10:00:00	13.1		13.8
	2012-10-16 10:00:00	13.3		18.2
	2012-10-17 10:00:00	13.9		13
	2012-10-18 10:00:00	13.1		6.9
	2012-10-19 10:00:00	11.3		5.5
	2012-10-20 10:00:00	11.2		9
	2012-10-21 10:00:00	11.3		12.2
	2012-10-22 10:00:00	11.2		11.3
	2012-10-23 10:00:00	11.4		12.4
	2012-10-24 10:00:00	11.7		9.1
	2012-10-25 10:00:00	11.3		1.4
	2012-10-26 10:00:00	11.2		1.8
	2012-10-27 10:00:00	10.4		1.4
	2012-10-28 10:00:00	9.8		5.5
	2012-10-29 10:00:00	9.6		8.3
	2012-10-30 10:00:00	9		6
	2012-10-31 10:00:00	8.7		6.7
	2012-11-01 10:00:00	9.1		4.6
	2012-11-02 10:00:00	9.3		3.6
	2012-11-03 10:00:00	9.7		5.3
	2012-11-04 10:00:00	9.8		5
	2012-11-05 10:00:00	9.6		3.3
	2012-11-06 10:00:00	9.3		7.1
	2012-11-07 10:00:00	9.2		5.5
	2012-11-08 10:00:00	9.1		7.6
	2012-11-09 10:00:00	8.9		6.1
	2012-11-10 10:00:00	9		6.8
	2012-11-11 10:00:00	8.2		-4.9
	2012-11-12 10:00:00	7.1		-3.3
	2012-11-13 10:00:00	6.9		0.1
	2012-11-14 10:00:00	6.3		3.7
	2012-11-15 10:00:00	6.1		3.4
	2012-11-16 10:00:00	5.7		2.7
	2012-11-17 10:00:00	5.8		9.7
	2012-11-18 10:00:00	6.2		9
	2012-11-19 10:00:00	6.8		6.8
	2012-11-20 10:00:00	7.4		7.7
	2012-11-21 10:00:00	7.5		14.7
	2012-11-22 10:00:00	8		7.5
	2012-11-23 10:00:00	7.4		-5
	2012-11-24 10:00:00	6.9		0.5
	2012-11-25 10:00:00	6.2		0.3
	2012-11-26 10:00:00	5.9		-5.6
	2012-11-27 10:00:00	4.9		-2.3
	2012-11-28 10:00:00	4.4		-0.5
	2012-11-29 10:00:00	4.6		0.9
	2012-11-30 10:00:00	4.2		-1.3
	2012-12-01 10:00:00	3.9		6.5
	2012-12-02 10:00:00	4.2		7.1
	2012-12-03 10:00:00	4.5		8.8
	2012-12-04 10:00:00	4.2		4.1
	2012-12-05 10:00:00	4.1		5.9
	2012-12-06 10:00:00	4.5		6.5
	2012-12-07 10:00:00	4.3		-0.3
	2012-12-08 10:00:00	4.2		-1.2
	2012-12-09 10:00:00	3.5		-7.9
	2012-12-10 10:00:00	2.6		-9.2
	2012-12-11 10:00:00	2.5		-0.7
	2012-12-12 10:00:00	2.5		4.7
	2012-12-13 10:00:00	2.5		-2.5
	2012-12-14 10:00:00	2.1		-0.6
	2012-12-15 10:00:00	2.3		1.5
	2012-12-16 10:00:00	1.5		-4
	2012-12-17 10:00:00	1.4		-2.7
	2012-12-18 10:00:00	1.6		-0.8
	2012-12-19 10:00:00	1.4		-2.2
	2012-12-20 10:00:00	0.9		-8.1
	2012-12-21 10:00:00	0.5		-7.7
	2012-12-22 10:00:00	0.7		-7.1
	2012-12-23 10:00:00	0.7		-11.1
	2012-12-24 10:00:00	0.8		-12.5
	2012-12-25 10:00:00	0.8		-15.4
	2012-12-26 10:00:00	0.9		-12.5
	2012-12-27 10:00:00	0.9		-8.5
	2012-12-28 10:00:00	1		-9.5
	2012-12-29 10:00:00	1		-12.1
	2012-12-30 10:00:00	1		-9.7
	2012-12-31 10:00:00	1		-8.1
	2013-01-01 10:00:00	1		-9.1
	2013-01-02 10:00:00	1		-3.1
	2013-01-03 10:00:00	0.8		-7.1
	2013-01-04 10:00:00	0.7		-7
	2013-01-05 10:00:00	0.6		-8
	2013-01-06 10:00:00	0.6		-6.2
	2013-01-07 10:00:00	0.7		-1.7
	2013-01-08 10:00:00	0.6		-2.3
	2013-01-09 10:00:00	0.7		1.9
	2013-01-10 10:00:00	0.7		1.6
	2013-01-11 10:00:00	0.7		0.3
	2013-01-12 10:00:00	0.4		-10.8
	2013-01-13 10:00:00	0.5		-12
	2013-01-14 10:00:00	0.6		-8.6
	2013-01-15 10:00:00	0.8		-5.1
	2013-01-16 10:00:00	1.1		2.8
	2013-01-17 10:00:00	1.1		-2.1
	2013-01-18 10:00:00	1.3		5.5
	2013-01-19 10:00:00	1.4		1.4
	2013-01-20 10:00:00	1.2		-12.2
	2013-01-21 10:00:00	1.2		-15.8
	2013-01-22 10:00:00	1.4		-11.7
	2013-01-23 10:00:00	1.5		-11.3
	2013-01-24 10:00:00	1.2		-14
	2013-01-25 10:00:00	1.5		-5.3
	2013-01-26 10:00:00	1.4		-4.1
	2013-01-27 10:00:00	1.5		1.6
	2013-01-28 10:00:00	1.4		0.7
	2013-01-29 10:00:00	1.3		-1.2
	2013-01-30 10:00:00	1		-9.4
	2013-01-31 10:00:00	0.7		-18.1
	2013-02-01 10:00:00	1.2		-9.3
	2013-02-02 10:00:00	1.4		-2.6
	2013-02-03 10:00:00	1.5		0.8
	2013-02-04 10:00:00	1.3		-5.3
	2013-02-05 10:00:00	1.4		2
	2013-02-06 10:00:00	1.4		3.1
	2013-02-07 10:00:00	1.4		-1.8
	2013-02-08 10:00:00	1.5		-2
	2013-02-09 10:00:00	1.8		3.7
	2013-02-10 10:00:00	1.7		0.3
	2013-02-11 10:00:00	1.3		-3.8
	2013-02-12 10:00:00	1.6		-2.5
	2013-02-13 10:00:00	1.7		2.5
	2013-02-14 10:00:00	1.6		-0.9
	2013-02-15 10:00:00	1.5		-7.8
	2013-02-16 10:00:00	1.6		-4.5
	2013-02-17 10:00:00	1.9		1.7
	2013-02-18 10:00:00	1.7		-3.3
	2013-02-19 10:00:00	1.3		-14
	2013-02-20 10:00:00	1.5		-11.5
	2013-02-21 10:00:00	1.4		-7
	2013-02-22 10:00:00	1.7		-8.3
	2013-02-23 10:00:00	1.8		-11
	2013-02-24 10:00:00	1.7		-7.4
	2013-02-25 10:00:00	1.8		-4
	2013-02-26	1.65		-5.3
	2013-02-27 10:00:00	1.5		-4.1
	2013-02-28 10:00:00	1.2		-4
	2013-03-01 10:00:00	1.3		-4.8
	2013-03-02 10:00:00	1.1		-5.8
	2013-03-03 10:00:00	1.1		-0.8
	2013-03-04 10:00:00	1		-0.3
	2013-03-05 10:00:00	0.7		-4.1
	2013-03-06 10:00:00	1		-5.4
	2013-03-07 10:00:00	1.1		-0.3
	2013-03-08 10:00:00	1.5		2.5
	2013-03-09 10:00:00	1.5		2
	2013-03-10 10:00:00	1.3		-4.5
	2013-03-11 10:00:00	1.6		-4.3
	2013-03-12 10:00:00	1.7		-2.3
	2013-03-13 10:00:00	1.9		-2.6
	2013-03-14 10:00:00	2.3		6.8
	2013-03-15 10:00:00	2.4		4.6
	2013-03-16 10:00:00	2.3		-4
	2013-03-17 10:00:00	2.4		-1.1
	2013-03-18 10:00:00	2.3		-3.5
	2013-03-19 10:00:00	2.5		-5.3
	2013-03-20 10:00:00	2.3		-6.9
	2013-03-21 10:00:00	2.4		-4.8
	2013-03-22 10:00:00	2.4		-3.2
	2013-03-23 10:00:00	2.1		-1.8
	2013-03-24 10:00:00	1.9		-4.5
	2013-03-25 10:00:00	1.4		-4.2
	2013-03-26 10:00:00	1.2		-3.1
	2013-03-27 10:00:00	1.6		2.9
	2013-03-28 10:00:00	1.4		5.1
	2013-03-29 10:00:00	1.7		10.4
	2013-03-30 10:00:00	2.3		9
	2013-03-31 10:00:00	2.9		2
	2013-04-01 10:00:00	3.6		-2.4
	2013-04-02 10:00:00	4.9		2
	2013-04-03 10:00:00	5.2		8
	2013-04-04 10:00:00	6.5		8.1
	2013-04-05 10:00:00	6.3		9.1
	2013-04-06 10:00:00	6.9		12.2
	2013-04-07 10:00:00	7.2		6.8
	2013-04-08 10:00:00	7.4		7.8
	2013-04-09 10:00:00	7		-1.3
	2013-04-10 10:00:00	6.9		-1.2
	2013-04-11 10:00:00	6.5		-0.8
	2013-04-12 10:00:00	5.6		-0.8
	2013-04-13 10:00:00	3.9		1.9
	2013-04-14 10:00:00	4.7		6
	2013-04-15 10:00:00	4.6		1.8
	2013-04-16 10:00:00	5.2		3.1
	2013-04-17 10:00:00	5		1.5
	2013-04-18 10:00:00	4.6		-1.2
	2013-04-19 10:00:00	4.5		-0.3
	2013-04-20 10:00:00	4.2		0
	2013-04-21 10:00:00	4.6		6
	2013-04-22 10:00:00	4.5		-0.1
	2013-04-23 10:00:00	4.5		-2.1
	2013-04-24 10:00:00	4.7		3.3
	2013-04-25 10:00:00	5.4		10
	2013-04-26 10:00:00	6.1		15
	2013-04-27 10:00:00	6.4		15.3
	2013-04-28 10:00:00	7		19
	2013-04-29 10:00:00	8.1		17.5
	2013-04-30 10:00:00	8.8		15.3
	2013-05-01 10:00:00	9.2		4
	2013-05-02 10:00:00	9.6		5.7
	2013-05-03 10:00:00	10.7		4.9
	2013-05-04 10:00:00	10.7		4.8
	2013-05-05 10:00:00	10.8		7.2
	2013-05-06 10:00:00	11.1		10.9
	2013-05-07 10:00:00	10.7		14.6
	2013-05-08 10:00:00	10.7		14.9
	2013-05-09 10:00:00	10.4		13.6
	2013-05-10 10:00:00	11.4		13.7
	2013-05-11 10:00:00	13		9.4
	2013-05-12 10:00:00	13.2		10.3
	2013-05-13 10:00:00	12.6		20.8
	2013-05-14 10:00:00	14.1		25.4
	2013-05-15 10:00:00	14.7		20.5
	2013-05-16 10:00:00	14.2		18.3
	2013-05-17 10:00:00	14.7		22.7
	2013-05-18 10:00:00	15.7		23.1
	2013-05-19 10:00:00	16.1		17.5
	2013-05-20 10:00:00	16.8		15.5
	2013-05-21 10:00:00	16.6		12.2
	2013-05-22 10:00:00	16		11
	2013-05-23 10:00:00	15.9		14
	2013-05-24 10:00:00	15.6		16.4
	2013-05-25 10:00:00	15.5		18.7
	2013-05-26 10:00:00	15.3		14.8
	2013-05-27	15.8		17
	2013-05-28 10:00:00	16.3		18.6
	2013-05-29 10:00:00	16.6		20
	2013-05-30 10:00:00	17.3		20.3
	2013-05-31 10:00:00	17.5		17.4
	2013-06-01 10:00:00	17.2		12
	2013-06-02 10:00:00	17.3		13
	2013-06-03 10:00:00	17.6		18.3
	2013-06-04 10:00:00	17.8		17.7
	2013-06-05 10:00:00	17.8		15
	2013-06-06 10:00:00	17.9		14.8
	2013-06-07 10:00:00	18.1		16.7
	2013-06-08 10:00:00	17.5		15.1
	2013-06-09 10:00:00	17.6		16
	2013-06-10 10:00:00	17.7		18.8
	2013-06-11 10:00:00	17.8		24.4
	2013-06-12 10:00:00	18.5		19.8
	2013-06-13 10:00:00	19.4		19.4
	2013-06-14 10:00:00	19.4		22.9
	2013-06-15 10:00:00	19.9		21.3
	2013-06-16 10:00:00	20.8		20
	2013-06-17 10:00:00	22		20.7
	2013-06-18 10:00:00	22.1		22.2
	2013-06-19 10:00:00	21.5		24.3
	2013-06-20 10:00:00	21.4		26.3
	2013-06-21 10:00:00	21.5		25.9
	2013-06-22 10:00:00	22		21.5
	2013-06-23 10:00:00	22.6		21.3
	2013-06-24 10:00:00	22.7		22.5
	2013-06-25 10:00:00	22.4		25.3
	2013-06-26 10:00:00	23		26.2
	2013-06-27 10:00:00	23.7		24.6
	2013-06-28 10:00:00	24.3		23.2
	2013-06-29 10:00:00	23.8		20.5
	2013-06-30 10:00:00	23.2		18.6
	2013-07-01 10:00:00	22.8		21
	2013-07-02 10:00:00	23.3		22.5
	2013-07-03 10:00:00	22.9		22.4
	2013-07-04 10:00:00	22.5		24.7
	2013-07-05 10:00:00	23		26.4
	2013-07-06 10:00:00	23.2		27.4
	2013-07-07 10:00:00	23.2		24.8
	2013-07-08 10:00:00	23.6		25.8
	2013-07-09 10:00:00	23.4		25.3
	2013-07-10 10:00:00	24.1		22.3
	2013-07-11 10:00:00	23.6		23.8
	2013-07-12 10:00:00	24.1		27.5
	2013-07-13 10:00:00	24.6		27.5
	2013-07-14 10:00:00	24.4		22.6
	2013-07-15 10:00:00	24.6		24.1
	2013-07-16 10:00:00	25		25.9

## Sheet: Station 3
water temperature	2007-05-09	20	air temperature	19.9417
	2007-05-10	20		23.09
	2007-05-11	20		23.9583
	2007-05-12	21.1111		23.6639
	2007-05-13	22.7778		25.1589
	2007-05-14	23.3333		24.545
	2007-05-15	21.1111		18.6172
	2007-05-16	21.6667		17.1306
	2007-05-17	20.5556		17.5128
	2007-05-18	20		17.4294
	2007-05-19	20		20.6656
	2007-05-20	20		21.74
	2007-05-21	20.5556		22.3428
	2007-05-22	21.1111		23.2511
	2007-05-23	21.6667		23.02
	2007-05-24	20.5556		18.9094
	2007-05-25	19.4444		17.88
	2007-05-26	20		21.4172
	2007-05-27	20		21.1556
	2007-05-28	20.5556		23.265
	2007-05-29	21.1111		23.7189
	2007-05-30	21.6667		20.3661
	2007-05-31	21.6667		20.8217
	2007-06-01	22.2222		21.3022
	2007-06-02	22.2222		21.8878
	2007-06-03	21.6667		21.1294
	2007-06-04	21.6667		22.8567
	2007-06-05	22.2222		21.8044
	2007-06-06	22.7778		24.1706
	2007-06-07	22.7778		24.3567
	2007-06-08	22.2222		18.7778
	2007-06-09	22.7778		21.5117
	2007-06-10	23.3333		23.9239
	2007-06-11	23.3333		23.205
	2007-06-12	23.3333		23.9617
	2007-06-13	24.4444		24.9317
	2007-06-14	24.4444		25.8783
	2007-06-15	25.5556		26.4094
	2007-06-16	25.5556		26.9428
	2007-06-17	26.6667		26.4428
	2007-06-18	25.5556		25.4322
	2007-06-19	26.1111		24.9417
	2007-06-20	26.6667		25.9428
	2007-06-21	27.2222		26.2839
	2007-06-22	27.2222		25.2044
	2007-06-23	26.6667		24.4006
	2007-06-24	27.2222		26.1606
	2007-06-25	27.7778		27.7806
	2007-06-26	27.2222		26.6383
	2007-06-27	27.2222		23.1983
	2007-06-28	26.6667		20.2583
	2007-06-29	26.1111		18.9889
	2007-06-30	25		17.95
	2007-07-01	26.6667		21.9889
	2007-07-02	26.6667		23.8839
	2007-07-03	26.6667		26.0894
	2007-07-04	26.6667		27.2917
	2007-07-05	27.2222		26.8472
	2007-07-06	28.8889		27.3344
	2007-07-07	28.8889		28.6178
	2007-07-08	28.8889		28.8367
	2007-07-09	28.8889		28.2183
	2007-07-10	28.8889		25.9483
	2007-07-11	28.3333		22.6528
	2007-07-12	28.8889		25.0794
	2007-07-13	27.7778		24.6039
	2007-07-14	28.3333		27.0411
	2007-07-15	28.8889		27.2556
	2007-07-16	28.8889		28.97
	2007-07-17	28.8889		31.3172
	2007-07-18	28.8889		30.7456
	2007-07-19	28.8889		29.9072
	2007-07-20	29.4444		25.4528
	2007-07-21	28.3333		24.6278
	2007-07-22	28.3333		25.4317
	2007-07-23	27.7778		24.4489
	2007-07-24	28.3333		26.7228
	2007-07-25	28.3333		27.2411
	2007-07-26	28.3333		27.89
	2007-07-27	29.4444		29.6644
	2007-07-28	29.4444		29.2344
	2007-07-29	28.8889		25.3594
	2007-07-30	28.8889		24.3406
	2007-07-31	28.3333		26.2156
	2007-08-01	28.8889		28.2794
	2007-08-02	29.4444		27.6017
	2007-08-03	28.8889		28.3594
	2007-08-04	30.5556		29.6739
	2007-08-05	30		30.8717
	2007-08-06	30		31.8406
	2007-08-07	30		30.415
	2007-08-08	29.4444		28.5761
	2007-08-09	28.8889		29.3517
	2007-08-10	27.2222		30.8394
	2007-08-11	28.3333		31.1061
	2007-08-12	28.8889		32.01
	2007-08-13	29.4444		30.5294
	2007-08-14	30		33.2167
	2007-08-15	30.5556		33.7572
	2007-08-16	30		31.7233
	2007-08-17	30		28.8922
	2007-08-18	28.8889		27.7889
	2007-08-19	28.3333		27.475
	2007-08-20	28.3333		28.4772
	2007-08-21	29.4444		30.4639
	2007-08-22	28.8889		29.04
	2007-08-23	28.8889		28.665
	2007-08-24	27.7778		27.1728
	2007-08-25	25.5556		25.1594
	2007-08-26	25.5556		25.8783
	2007-08-27	25.5556		28.8178
	2007-08-28	26.1111		30.0556
	2007-08-29	26.1111		25.8372
	2007-08-30	26.6667		25.72
	2007-08-31	26.6667		24.0472
	2007-09-01	26.6667		24.1394
	2007-09-02	26.1111		25.1011
	2007-09-03	26.6667		26.9961
	2007-09-04	26.6667		28.1317
	2007-09-05	26.6667		25.0228
	2007-09-06	26.6667		25.9167
	2007-09-07	25.5556		25.08
	2007-09-08	25.5556		23.61
	2007-09-09	25.5556		21.0594
	2007-09-10	24.4444		18.8344
	2007-09-11	23.3333		19.31
	2007-09-12	23.3333		19.7844
	2007-09-13	22.7778		22.0394
	2007-09-14	22.2222		15.7333
	2007-09-15	20.5556		15.0428
	2007-09-16	18.3333		19.8322
	2007-09-17	21.1111		25.6483
	2007-09-18	21.6667		25.51
	2007-09-19	22.2222		24.9722
	2007-09-20	22.2222		26.1361
	2007-09-21	22.7778		25.5556
	2007-09-22	22.7778		23.1889
	2007-09-23	23.3333		25.3394
	2007-09-24	23.8889		25.6639
	2007-09-25	22.7778		19.3222
	2007-09-26	22.2222		17.5928
	2007-09-27	22.2222		20.615
	2007-09-28	21.6667		21.1767
	2007-09-29	21.1111		22.8883
	2007-09-30	18.3333		21.4933
	2007-10-01	20		19.6278
	2007-10-02	20		20.2578
	2007-10-03	20		19.2761
	2007-10-04	21.1111		24.25
	2007-10-05	21.6667		26.285
	2007-10-06	21.6667		25.6383
	2007-10-07	21.6667		23.9933
	2007-10-08	18.8889		18.9633
	2007-10-09	22.2222		19.9794
	2007-10-10	21.1111		14.1372
	2007-10-11	20		12.4378
	2007-10-12	21.6667		14.6367
	2007-10-13	18.3333		16.1094
	2007-10-14	17.7778		18.8794
	2007-10-15	17.2222		15.1789
	2007-10-16	16.6667		15.9111
	2007-10-17	16.1111		15.5611
	2007-10-18	16.1111		15.4156
	2007-10-19	15.5556		14.8806
	2007-10-20	15.5556		20.1439
	2007-10-21	16.1111		16.9111
	2007-10-22	15.5556		10.2344
	2007-10-23	14.4444		11.4228
	2007-10-24	14.4444		10.7933
	2007-10-25	13.8889		9.91056
	2007-10-26	13.3333		10.2328
	2007-10-27	13.3333		10.7889
	2007-10-28	13.3333		9.25167
	2007-10-29	13.3333		13.3178
	2007-10-30	13.3333		15.4517
	2007-10-31	13.3333		9.79944
	2007-11-01	12.7778		8.20278
	2007-11-02	12.2222		10.4906
	2007-11-03	12.2222		8.98611
	2007-11-04	12.2222		11.8206
	2007-11-05	11.1111		8.78944
	2007-11-06	10.5556		4.05111
	2007-11-07	10		6.37111
	2007-11-08	10		10.7722
	2007-11-09	10		9.64222
	2007-11-10	10.5556		12.0944
	2007-11-11	11.1111		16.9711
	2007-11-12	11.1111		13.2794
	2007-11-13	11.1111		11.4483
	2007-11-14	10		8.205
	2007-11-15	10		5.40333
	2007-11-16	9.44444		7.76778
	2007-11-17	10		10.5372
	2007-11-18	10		10.5094
	2007-11-19	10.5556		17.1456
	2007-11-20	11.1111		13.1333
	2007-11-21	8.88889		1.71444
	2007-11-22	7.22222		-3.94167
	2007-11-23	6.66667		-1.86556
	2007-11-24	6.66667		-0.727777
	2007-11-25	6.66667		1.935
	2007-11-26	5.55556		5.21056
	2007-11-27	5.55556		5.75889
	2007-11-28	5.55556		5.28222
	2007-11-29	5		3.15667
	2007-11-30	6.11111		1.27667
	2007-12-01	6.66667		7.43111
	2007-12-02	5		6.20778
	2007-12-03	4.44444		1.40278
	2007-12-04	5		6.31
	2007-12-05	3.33333		3.47611
	2007-12-06	2.77778		-2.13222
	2007-12-07	2.77778		-2.29722
	2007-12-08	2.22222		-4.10333
	2007-12-09	1.11111		-6.55556
	2007-12-10	1.66667		-3.24278
	2007-12-11	1.66667		-0.878889
	2007-12-12	1.11111		-2.33111
	2007-12-13	1.11111		-0.240556
	2007-12-14	1.11111		-2.96889
	2007-12-15	1.11111		-6.18444
	2007-12-16	1.11111		-4.6
	2007-12-17	1.11111		0.0866657
	2007-12-18	1.66667		3.03667
	2007-12-19	1.66667		4.225
	2007-12-20	1.66667		4.77389
	2007-12-21	2.22222		4.06667
	2007-12-22	1.11111		1.28222
	2007-12-23	2.22222		-4.28611
	2007-12-24	1.66667		-0.505555
	2007-12-25	2.22222		4.64667
	2007-12-26	1.66667		0.905556
	2007-12-27	1.66667		-2.85667
	2007-12-28	1.11111		-4.60278
	2007-12-29	1.66667		-3.02722
	2007-12-30	1.66667		-1.50667
	2007-12-31	1.11111		-1.15
	2008-01-01	0		-7.12389
	2008-01-02	0.555556		-8.78889
	2008-01-03	0		-2.36222
	2008-01-04	1.11111		4.62889
	2008-01-05	1.66667		11.3606
	2008-01-06	2.22222		11.13
	2008-01-07	2.22222		10.8267
	2008-01-08	2.22222		3.31722
	2008-01-09	2.22222		2.73389
	2008-01-10	2.22222		0.476668
	2008-01-11	2.77778		2.51
	2008-01-12	3.33333		0.482777
	2008-01-13	3.33333		-1.39722
	2008-01-14	4.44444		-3.72833
	2008-01-15	2.77778		-1.27556
	2008-01-16	2.22222		-0.665
	2008-01-17	0.555556		-7.58222
	2008-01-18	0.555556		-8.87278
	2008-01-19	0		-13.1228
	2008-01-20	0.555556		-9.25444
	2008-01-21	1.11111		-3.68944
	2008-01-22	0		-9.14722
	2008-01-23	0.555556		-6.65667
	2008-01-24	0.555556		-11.1867
	2008-01-25	0.555556		-3.94167
	2008-01-26	0.555556		3.54056
	2008-01-27	1.11111		7.67778
	2008-01-28	2.77778		9.21889
	2008-01-29	1.66667		0.277778
	2008-01-30	1.66667		-4.94833
	2008-01-31	1.66667		-1.60944
	2008-02-01	0.555556		-1.01333
	2008-02-02	1.66667		2.84
	2008-02-03	1.66667		0.541666
	2008-02-04	2.77778		9.21945
	2008-02-05	2.22222		-0.175556
	2008-02-06	3.33333		-3.92167
	2008-02-07	2.22222		-1.23389
	2008-02-08	2.77778		2.47945
	2008-02-09	3.33333		0.42
	2008-02-10	2.22222		-7.99333
	2008-02-11	0.555556		-9.04611
	2008-02-12	1.11111		-7.03889
	2008-02-13	2.22222		-1.46
	2008-02-14	2.77778		2.54222
	2008-02-15	2.22222		-3.55056
	2008-02-16	2.77778		-1.23778
	2008-02-17	2.22222		0.359999
	2008-02-18	1.66667		-4.61389
	2008-02-19	2.22222		-3.63556
	2008-02-20	1.11111		-6.81778
	2008-02-21	1.11111		-7.88444
	2008-02-22	1.11111		-4.55111
	2008-02-23	1.66667		-1.26556
	2008-02-24	2.22222		1.89611
	2008-02-25	2.22222		3.45611
	2008-02-26	2.22222		-2.23722
	2008-02-27	2.22222		1.33056
	2008-02-28	4.44444		2.85278
	2008-02-29	4.44444		5.555
	2008-03-01	4.44444		10.6583
	2008-03-02	5.55556		10.8133
	2008-03-03	3.33333		-1.79444
	2008-03-04	3.33333		0.39111
	2008-03-05	2.77778		1.51944
	2008-03-06	3.88889		-0.313889
	2008-03-07	2.22222		-4.66
	2008-03-08	3.33333		-2.79722
	2008-03-09	3.33333		4.995
	2008-03-10	3.33333		2.30389
	2008-03-11	4.44444		7.14389
	2008-03-12	5.55556		12.1989
	2008-03-13	6.66667		10.5917
	2008-03-14	7.77778		10.6928
	2008-03-15	7.22222		4.23333
	2008-03-16	6.66667		3.33222
	2008-03-17	6.11111		5.18556
	2008-03-18	6.11111		5.79389
	2008-03-19	6.11111		8.67667
	2008-03-20	7.77778		11.8444
	2008-03-21	8.33333		9.24389
	2008-03-22	7.22222		6.38
	2008-03-23	8.33333		5.70445
	2008-03-24	8.33333		7.01278
	2008-03-25	8.33333		10.44
	2008-03-26	8.33333		7.98667
	2008-03-27	7.77778		7.14667
	2008-03-28	8.88889		7.08389
	2008-03-29	8.88889		7.12667
	2008-03-30	9.44444		10.4156
	2008-03-31	9.44444		12.8194
	2008-04-01	8.88889		5.74667
	2008-04-02	8.88889		8.325
	2008-04-03	8.88889		6.82278
	2008-04-04	8.88889		9.12278
	2008-04-05	8.88889		11.1839
	2008-04-06	10		13.2761
	2008-04-07	10		8.40167
	2008-04-08	10		6.44722
	2008-04-09	10		8.15611
	2008-04-10	10.5556		12.6011
	2008-04-11	10		5.65
	2008-04-12	8.88889		3.29389
	2008-04-13	8.33333		4.18
	2008-04-14	8.88889		6.93389
	2008-04-15	9.44444		14.2411
	2008-04-16	10.5556		18.335
	2008-04-17	11.1111		15.4583
	2008-04-18	11.1111		11.1622
	2008-04-19	12.2222		12.2083
	2008-04-20	12.2222		17.6678
	2008-04-21	13.3333		20.2828
	2008-04-22	13.3333		17.7883
	2008-04-23	14.4444		18.7278
	2008-04-24	16.1111		17.9028
	2008-04-25	15		13.4344
	2008-04-26	14.4444		10.7633
	2008-04-27	14.4444		10.8567
	2008-04-28	13.3333		8.995
	2008-04-29	13.3333		10.9789
	2008-04-30	14.4444		18.3789
	2008-05-01	15.5556		20.9828
	2008-05-02	15		13.4783
	2008-05-03	14.4444		10.9511
	2008-05-04	15		13.99
	2008-05-05	15.5556		18.0461
	2008-05-06	16.6667		19.6911
	2008-05-07	15.5556		16.6106
	2008-05-08	16.6667		16.4944
	2008-05-09	17.2222		13.9011
	2008-05-10	15.5556		11.5372
	2008-05-11	14.4444		11.6689
	2008-05-12	15.5556		16.2517
	2008-05-13	15		18.5517
	2008-05-14	15.5556		14.9594
	2008-05-15	15.5556		16.865
	2008-05-16	16.6667		18.9667
	2008-05-17	17.2222		21.8511
	2008-05-18	17.7778		19.9339
	2008-05-19	18.8889		21.8372
	2008-05-20	18.8889		18.3133
	2008-05-21	19.4444		17.4822
	2008-05-22	18.8889		17.3222
	2008-05-23	18.8889		20.305
	2008-05-24	17.7778		20.0211
	2008-05-25	19.4444		25.3567
	2008-05-26	19.4444		21.5706
	2008-05-27	18.8889		19.1883
	2008-05-28	20		17.6744
	2008-05-29	20		22.4078
	2008-05-30	20		23.8889
	2008-05-31	19.4444		24.9067
	2008-06-01	18.8889		24.97
	2008-06-02	20		25.5806
	2008-06-03	21.1111		25.4944
	2008-06-04	22.2222		24.7756
	2008-06-05	22.7778		23.9
	2008-06-06	22.2222		24.6222
	2008-06-07	21.1111		26.5122
	2008-06-08	22.2222		24.3211
	2008-06-09	22.2222		20.4783
	2008-06-10	22.2222		23.5217
	2008-06-11	22.2222		25.5167
	2008-06-12	22.2222		24.735
	2008-06-13	22.2222		22.9306
	2008-06-14	22.2222		23.8183
	2008-06-15	22.2222		22.9233
	2008-06-16	22.2222		21.7556
	2008-06-17	23.3333		21.7783
	2008-06-18	23.8889		23.5156
	2008-06-19	24.4444		23.6306
	2008-06-20	24.4444		23.0472
	2008-06-21	24.4444		25.1961
	2008-06-22	24.4444		24.94
	2008-06-23	25.5556		24.4794
	2008-06-24	25.5556		25.2
	2008-06-25	25.5556		28.4656
	2008-06-26	26.1111		25.7083
	2008-06-27	25		25.5644
	2008-06-28	24.4444		24.1194
	2008-06-29	23.8889		23.6722
	2008-06-30	24.4444		24.015
	2008-07-01	24.4444		24.4
	2008-07-02	25		25.2817
	2008-07-03	24.4444		21.9761
	2008-07-04	25		22.0611
	2008-07-05	25.5556		23.9094
	2008-07-06	26.6667		29.3572
	2008-07-07	26.6667		29.2972
	2008-07-08	26.6667		27.1228
	2008-07-09	26.1111		25.405
	2008-07-10	26.6667		27.3411
	2008-07-11	26.6667		26.7217
	2008-07-12	26.1111		22.3667
	2008-07-13	26.6667		23.3267
	2008-07-14	27.2222		25.2983
	2008-07-15	27.7778		26.2606
	2008-07-16	27.7778		26.9506
	2008-07-17	27.7778		27.8189
	2008-07-18	26.6667		25.1639
	2008-07-19	26.6667		28.5756
	2008-07-20	27.2222		31.04
	2008-07-21	28.3333		30.2656
	2008-07-22	28.8889		28.1172
	2008-07-23	27.7778		25.7511
	2008-07-24	28.3333		27.9961
	2008-07-25	27.7778		27.3333
	2008-07-26	26.6667		26.6778
	2008-07-27	27.2222		27.4794
	2008-07-28	26.6667		24.9361
	2008-07-29	25.5556		24.645
	2008-07-30	25.5556		22.7222
	2008-07-31	27.2222		25.8611
	2008-08-01	27.7778		27.7961
	2008-08-02	28.3333		30.4944
	2008-08-03	29.4444		32.3639
	2008-08-04	30		31.8089
	2008-08-05	30		29.5956
	2008-08-06	28.8889		26.4444
	2008-08-07	28.3333		25.2372
	2008-08-08	28.3333		24.8039
	2008-08-09	27.2222		20.6433
	2008-08-10	27.2222		23.6456
	2008-08-11	27.2222		23.5106
	2008-08-12	27.2222		24.3833
	2008-08-13	27.7778		25.1872
	2008-08-14	27.2222		22.3228
	2008-08-15	26.6667		21.4644
	2008-08-16	26.6667		21.9889
	2008-08-17	26.6667		22.31
	2008-08-18	26.6667		22.2083
	2008-08-19	26.1111		22.9133
	2008-08-20	26.1111		22.43
	2008-08-21	26.6667		23.5561
	2008-08-22	26.6667		26.5644
	2008-08-23	26.6667		25.7378
	2008-08-24	26.6667		24.6239
	2008-08-25	26.1111		21.6233
	2008-08-26	26.1111		22.2406
	2008-08-27	26.1111		25.0889
	2008-08-28	26.1111		28.4778
	2008-08-29	25.5556		23.2106
	2008-08-30	25.5556		23.25
	2008-08-31	25.5556		25.5033
	2008-09-01	26.1111		26.5172
	2008-09-02	25.5556		23.8961
	2008-09-03	23.3333		16.0828
	2008-09-04	23.3333		15.0128
	2008-09-05	22.2222		16.91
	2008-09-06	21.6667		15.9544
	2008-09-07	22.2222		18.0206
	2008-09-08	21.1111		14.9511
	2008-09-09	21.1111		16.0822
	2008-09-10	21.1111		19.9256
	2008-09-11	21.1111		21.2128
	2008-09-12	21.1111		21.6322
	2008-09-13	21.6667		20.3939
	2008-09-14	20.5556		15.5594
	2008-09-15	20		15.6967
	2008-09-16	20		18.1983
	2008-09-17	21.1111		20.0706
	2008-09-18	21.1111		20.5967
	2008-09-19	21.6667		20.6667
	2008-09-20	21.6667		21.3856
	2008-09-21	22.2222		20.715
	2008-09-22	22.2222		21.7567
	2008-09-23	23.3333		23.4439
	2008-09-24	23.3333		21.7322
	2008-09-25	22.7778		22.6628
	2008-09-26	23.3333		22.6617
	2008-09-27	23.3333		22.5433
	2008-09-28	23.8889		23.5978
	2008-09-29	22.2222		17.7039
	2008-09-30	22.2222		16.3789
	2008-10-01	21.1111		15.6044
	2008-10-02	21.1111		14.5872
	2008-10-03	21.1111		17.3233
	2008-10-04	21.1111		18.8133
	2008-10-05	21.6667		21.5983
	2008-10-06	20.5556		18.5872
	2008-10-07	20		13.2044
	2008-10-08	19.4444		15.46
	2008-10-09	19.4444		18.1622
	2008-10-10	19.4444		18.6883
	2008-10-11	20		20.8239
	2008-10-12	20		19.9717
	2008-10-13	18.8889		15.9811
	2008-10-14	18.8889		12.2928
	2008-10-15	17.7778		10.4483
	2008-10-16	16.6667		10.6022
	2008-10-17	16.1111		10.675
	2008-10-18	15.5556		11.6472
	2008-10-19	15.5556		16.3989
	2008-10-20	15		15.2294
	2008-10-21	14.4444		11.6033
	2008-10-22	14.4444		10.7467
	2008-10-23	12.7778		7.80056
	2008-10-24	12.2222		7.68833
	2008-10-25	12.2222		11.3711
	2008-10-26	11.1111		10.8739
	2008-10-27	10		4.44444
	2008-10-28	10		5.65
	2008-10-29	10.5556		11.1
	2008-10-30	11.1111		15.6261
	2008-10-31	11.1111		17.2544
	2008-11-01	11.1111		14.7056
	2008-11-02	12.2222		16.7922
	2008-11-03	13.3333		19.1872
	2008-11-04	13.8889		18.0006
	2008-11-05	14.4444		16.2661
	2008-11-06	12.7778		8.83278
	2008-11-07	12.2222		4.91333
	2008-11-08	11.1111		1.94778
	2008-11-09	10.5556		3.34444
	2008-11-10	10		4.87444
	2008-11-11	9.44444		7.46
	2008-11-12	8.88889		6.93222
	2008-11-13	8.33333		10.3894
	2008-11-14	7.77778		7.06167
	2008-11-15	6.11111		1.97389
	2008-11-16	7.22222		6.66889
	2008-11-17	6.66667		2.66722
	2008-11-18	6.11111		2.25945
	2008-11-19	6.11111		8.88722
	2008-11-20	6.66667		0.156668
	2008-11-21	6.11111		-2.26167
	2008-11-22	6.66667		3.36333
	2008-11-23	6.66667		5.39055
	2008-11-24	5.55556		5.67389
	2008-11-25	5.55556		4.32111
	2008-11-26	6.11111		6.03722
	2008-11-27	5.55556		6.56722
	2008-11-28	5		4.17111
	2008-11-29	5.55556		2.11833
	2008-11-30	4.44444		-0.476111
	2008-12-01	3.88889		-1.15944
	2008-12-02	5		3.56167
	2008-12-03	3.33333		0.557779
	2008-12-04	3.33333		-3.49111
	2008-12-05	3.33333		-2.24333
	2008-12-06	2.77778		0.297222
	2008-12-07	4.44444		2.92278
	2008-12-08	3.88889		8.63167
	2008-12-09	3.33333		2.78889
	2008-12-10	2.77778		-4.01167
	2008-12-11	2.22222		1.41556
	2008-12-12	2.22222		3.74667
	2008-12-13	5.55556		5.84444
	2008-12-14	2.22222		0.0211101
	2008-12-15	0.555556		-12.9839
	2008-12-16	0.555556		-11.0122
	2008-12-17	0		-8.94667
	2008-12-18	1.11111		-3.91833
	2008-12-19	0.555556		-0.641667
	2008-12-20	0		-9.80611
	2008-12-21	0		-14.1856
	2008-12-22	0		-8.96389
	2008-12-23	1.11111		-2.63722
	2008-12-24	1.11111		-4.30889
	2008-12-25	0.555556		1.57667
	2008-12-26	2.22222		11.2039
	2008-12-27	1.11111		7.12333
	2008-12-28	1.11111		3.02889
	2008-12-29	1.66667		6.66278
	2008-12-30	2.22222		3.35444
	2008-12-31	1.11111		-3.64944
	2009-01-01	1.66667		1.51722
	2009-01-02	2.22222		3.23
	2009-01-03	2.22222		5.55222
	2009-01-04	1.66667		-5.17222
	2009-01-05	1.66667		-2.01556
	2009-01-06	1.66667		0.00388887
	2009-01-07	1.66667		0.258333
	2009-01-08	1.11111		-2.03611
	2009-01-09	1.66667		6.00611
	2009-01-10	1.66667		-3.03
	2009-01-11	2.22222		0.300001
	2009-01-12	2.77778		-1.72611
	2009-01-13	0.555556		-6.985
	2009-01-14	0		-6.61
	2009-01-15	0		-13.7439
	2009-01-16	0		-8.53333
	2009-01-17	0.555556		0.756666
	2009-01-18	0.555556		3.50444
	2009-01-19	1.11111		-1.69778
	2009-01-20	1.11111		-3.09944
	2009-01-21	1.66667		1.67056
	2009-01-22	2.22222		4.96556
	2009-01-23	2.22222		-4.775
	2009-01-24	1.11111		-9.03611
	2009-01-25	1.11111		-8.09167
	2009-01-26	0.555556		-8.80389
	2009-01-27	0		-9.74333
	2009-01-28	0.555556		-4.34444
	2009-01-29	0.555556		0.346112
	2009-01-30	2.22222		1.55222
	2009-01-31	4.44444		8.37611
	2009-02-01	2.22222		3.14278
	2009-02-02	2.22222		0.0222227
	2009-02-03	2.77778		-6.17611
	2009-02-04	1.11111		-4.79111
	2009-02-05	2.77778		6.94444
	2009-02-06	5.55556		13.38
	2009-02-07	5.55556		12.9544
	2009-02-08	5		5.66167
	2009-02-09	5.55556		12.37
	2009-02-10	6.66667		14.0572
	2009-02-11	5.55556		6.01667
	2009-02-12	5		5.56278
	2009-02-13	2.77778		2.05389
	2009-02-14	2.77778		-0.558889
	2009-02-15	2.77778		0.236111
	2009-02-16	2.22222		2.11722
	2009-02-17	2.22222		6.47611
	2009-02-18	2.22222		2.815
	2009-02-19	3.33333		-2.03333
	2009-02-20	2.22222		3.99889
	2009-02-21	2.22222		-2.40167
	2009-02-22	2.77778		-1.07944
	2009-02-23	3.88889		2.36667
	2009-02-24	4.44444		8.20833
	2009-02-25	5.55556		10.4067
	2009-02-26	6.66667		6.13
	2009-02-27	3.88889		-3.72833
	2009-02-28	1.66667		-5.64833
	2009-03-01	3.33333		-8.20889
	2009-03-02	3.88889		-3.95667
	2009-03-03	3.88889		0.698889
	2009-03-04	4.44444		10.0456
	2009-03-05	7.22222		18.4217
	2009-03-06	7.22222		17.3872
	2009-03-07	9.44444		15.7589
	2009-03-08	7.77778		7.93333
	2009-03-09	10		6.11667
	2009-03-10	5.55556		3.90722
	2009-03-11	3.88889		-3.40833
	2009-03-12	4.44444		1.00055
	2009-03-13	4.44444		3.4
	2009-03-14	4.44444		7.79111
	2009-03-15	4.44444		9.94889
	2009-03-16	6.66667		15.3978
	2009-03-17	8.33333		18.2589
	2009-03-18	9.44444		11.1744
	2009-03-19	10		10.9017
	2009-03-20	10		11.9139
	2009-03-21	11.1111		16.53
	2009-03-22	12.2222		17.5933
	2009-03-23	13.3333		16.9017
	2009-03-24	12.2222		10.6728
	2009-03-25	11.6667		6.43944
	2009-03-26	11.6667		8.285
	2009-03-27	10		2.44278
	2009-03-28	8.88889		0.554445
	2009-03-29	8.88889		4.71944
	2009-03-30	9.44444		11.8011
	2009-03-31	8.33333		6.08722
	2009-04-01	8.33333		6.19833
	2009-04-02	7.77778		5.30778
	2009-04-03	8.88889		7.13778
	2009-04-04	10		12.1461
	2009-04-05	8.33333		5.85833
	2009-04-06	7.22222		0.845
	2009-04-07	8.88889		5.36611
	2009-04-08	8.33333		11.4067
	2009-04-09	8.33333		8.38945
	2009-04-10	9.44444		8.94278
	2009-04-11	9.44444		9.06944
	2009-04-12	8.88889		7.30833
	2009-04-13	8.88889		4.92055
	2009-04-14	11.1111		9.12889
	2009-04-15	11.6667		13.2172
	2009-04-16	12.2222		14.7517
	2009-04-17	13.3333		16.0033
	2009-04-18	14.4444		15.8111
	2009-04-19	13.8889		12.7356
	2009-04-20	13.8889		12.6761
	2009-04-21	14.4444		12.7733
	2009-04-22	16.1111		18.9717
	2009-04-23	17.2222		21.9133
	2009-04-24	17.7778		24.0022
	2009-04-25	18.8889		22.1161
	2009-04-26	18.3333		18.9267
	2009-04-27	16.1111		11.8139
	2009-04-28	15.5556		13.0233
	2009-04-29	15.5556		16.1328
	2009-04-30	15.5556		18.2628
	2009-05-01	15		13.5139
	2009-05-02	15		13.5572
	2009-05-03	15.5556		16.6039
	2009-05-04	16.6667		17.2967
	2009-05-05	17.7778		19.36
	2009-05-06	18.3333		22.1289
	2009-05-07	18.8889		22.6322
	2009-05-08	19.4444		18.2217
	2009-05-09	20		15.5506
	2009-05-10	18.8889		15.6828
	2009-05-11	18.8889		16.1522
	2009-05-12	18.8889		17.2828
	2009-05-13	19.4444		22.4122
	2009-05-14	18.8889		17.91
	2009-05-15	18.3333		20.3656
	2009-05-16	17.7778		13.4183
	2009-05-17	17.2222		14.3367
	2009-05-18	17.7778		18.53
	2009-05-19	18.3333		21.6122
	2009-05-20	19.4444		21.7561
	2009-05-21	20		22.1689
	2009-05-22	21.1111		22.6694
	2009-05-23	22.2222		24.2094
	2009-05-24	21.6667		23.3283
	2009-05-25	22.7778		20.0011
	2009-05-26	22.2222		19.9872
	2009-05-27	21.1111		16.925
	2009-05-28	20		18.4911
	2009-05-29	22.2222		22.8689
	2009-05-30	22.2222		25.7117
	2009-05-31	22.7778		25.9656
	2009-06-01	22.7778		26.8917
	2009-06-02	23.3333		20.795
	2009-06-03	23.3333		19.3467
	2009-06-04	22.2222		19.69
	2009-06-05	22.7778		22.42
	2009-06-06	22.7778		25.7594
	2009-06-07	22.2222		25.4306
	2009-06-08	22.7778		20.5539
	2009-06-09	21.1111		17.0833
	2009-06-10	21.1111		20.8533
	2009-06-11	21.1111		20.9428
	2009-06-12	21.6667		22.0594
	2009-06-13	20.5556		20.0617
	2009-06-14	20		21.6522
	2009-06-15	20.5556		23.6078
	2009-06-16	20.5556		23.7361
	2009-06-17	21.6667		27.38
	2009-06-18	22.2222		29.9628
	2009-06-19	23.3333		27.8922
	2009-06-20	23.3333		25.3989
	2009-06-21	24.4444		29.6167
	2009-06-22	25.5556		30.4233
	2009-06-23	25.5556		29.7156
	2009-06-24	26.6667		27.5472
	2009-06-25	26.6667		28.6094
	2009-06-26	26.6667		28.8839
	2009-06-27	27.2222		28.9272
	2009-06-28	26.6667		25.2406
	2009-06-29	25.5556		26.9072
	2009-06-30	26.6667		24.635
	2009-07-01	25		24.0094
	2009-07-02	25.5556		25.0639
	2009-07-03	25.5556		22.41
	2009-07-04	24.4444		24.2339
	2009-07-05	24.4444		22.8994
	2009-07-06	24.4444		24.7661
	2009-07-07	24.4444		24.6833
	2009-07-08	24.4444		25.37
	2009-07-09	24.4444		27.4967
	2009-07-10	23.8889		26.3367
	2009-07-11	25.5556		27.4417
	2009-07-12	25		23.7867
	2009-07-13	25.5556		24.7544
	2009-07-14	25		27.2322
	2009-07-15	22.7778		27.2083
	2009-07-16	23.3333		23.8594
	2009-07-17	22.7778		20.3094
	2009-07-18	22.7778		20.9944
	2009-07-19	23.3333		22.8033
	2009-07-20	22.7778		22.8761
	2009-07-21	25		20.225
	2009-07-22	25.5556		23.0044
	2009-07-23	26.1111		25.5494
	2009-07-24	26.6667		28.1606
	2009-07-25	26.6667		26.1311
	2009-07-26	27.2222		25.0489
	2009-07-27	28.3333		26.3372
	2009-07-28	27.7778		21.0511
	2009-07-29	26.6667		22.1133
	2009-07-30	26.6667		21.4667
	2009-07-31	26.6667		22.4333
	2009-08-01	26.1111		22.0606
	2009-08-02	27.2222		23.32
	2009-08-03	27.7778		27.8772
	2009-08-04	26.6667		26.2089
	2009-08-05	26.1111		24.2689
	2009-08-06	27.2222		24.4411
	2009-08-07	27.2222		28.5994
	2009-08-08	27.7778		29.3572
	2009-08-09	26.6667		28.4894
	2009-08-10	27.7778		26.1389
	2009-08-11	26.6667		26.0433
	2009-08-12	25.5556		28.0833
	2009-08-13	27.7778		28.3361
	2009-08-14	27.7778		27.1711
	2009-08-15	27.2222		26.1383
	2009-08-16	26.6667		24.5428
	2009-08-17	26.1111		22.5806
	2009-08-18	26.1111		22.4289
	2009-08-19	25		22.1528
	2009-08-20	25.5556		21.2083
	2009-08-21	24.4444		20.6678
	2009-08-22	24.4444		20.7372
	2009-08-23	25		21.4194
	2009-08-24	25.5556		23.4917
	2009-08-25	25.5556		26.0028
	2009-08-26	25		24.3872
	2009-08-27	24.4444		21.6578
	2009-08-28	23.3333		20.7317
	2009-08-29	23.8889		19.5167
	2009-08-30	23.8889		17.5789
	2009-08-31	22.7778		17.1328
	2009-09-01	22.2222		18.2183
	2009-09-02	22.2222		19.7061
	2009-09-03	22.7778		20.3789
	2009-09-04	22		18.2394
	2009-09-05	22.7778		20.8917
	2009-09-06	22.7778		20.325
	2009-09-07	22.7778		21.3033
	2009-09-08	22.7778		23.3761
	2009-09-09	22.7778		21.1267
	2009-09-10	23.3333		22.6917
	2009-09-11	23.8889		22.905
	2009-09-12	24.4444		22.7728
	2009-09-13	24.4444		21.6167
	2009-09-14	24.4444		22.1322
	2009-09-15	24.4444		22.8589
	2009-09-16	23.8889		22.7872
	2009-09-17	22.2222		20.7767
	2009-09-18	22.7778		18.6167
	2009-09-19	23.3333		18.8094
	2009-09-20	24.4444		19.36
	2009-09-21	22.2222		17.745
	2009-09-22	22.2222		16.2794
	2009-09-23	22.2222		17.0272
	2009-09-24	22.2222		18.4744
	2009-09-25	21.1111		18.9139
	2009-09-26	21.1111		17.7122
	2009-09-27	20		21.3078
	2009-09-28	19.4444		15.5139
	2009-09-29	19.4444		14.0706
	2009-09-30	19.4444		15.9317
	2009-10-01	18.3333		16.8072
	2009-10-02	16.6667		13.4778
	2009-10-03	16.2222		10.9994
	2009-10-04	15.5556		12.8322
	2009-10-05	16.1111		14.2961
	2009-10-06	15		12.4139
	2009-10-07	15		12.6833
	2009-10-08	13.3333		9.55333
	2009-10-09	12.7778		7.74111
	2009-10-10	11.6667		3.96778
	2009-10-11	11.1111		4.08389
	2009-10-12	11.1111		7.69278
	2009-10-13	10.5556		6.12778
	2009-10-14	10		6.32222
	2009-10-15	10		8.22056
	2009-10-16	10		7.48556
	2009-10-17	9.44444		6.51278
	2009-10-18	10		9.87667
	2009-10-19	11.1111		16.3922
	2009-10-20	12.2222		17.7256
	2009-10-21	12.2222		15.215
	2009-10-22	11.6667		10.3639
	2009-10-23	11.2222		5.79889
	2009-10-24	11.1111		10.8972
	2009-10-25	10.5556		12.0611
	2009-10-26	10		9.14222
	2009-10-27	9.44444		8.61333
	2009-10-28	10.5556		14.1333
	2009-10-29	11.1111		14.3128
	2009-10-30	9.88889		9.77611
	2009-10-31	10.5556		9.34722
	2009-11-01	11.1111		15.0011
	2009-11-02	10.5556		10.2861
	2009-11-03	10.2778		10.1028
	2009-11-04	10		10.7044
	2009-11-05	10.2778		12.1006
	2009-11-06	10.5556		18.0517
	2009-11-07	11.1111		18.4606
	2009-11-08	11.6667		17.8978
	2009-11-09	11.1111		15.2939
	2009-11-10	11.1111		12.7656
	2009-11-11	11.6667		11.7172
	2009-11-12	11.6111		12.8372
	2009-11-13	12.8889		15.5167
	2009-11-14	11.1111		11.5772
	2009-11-15	10		6.54778
	2009-11-16	9.44444		2.90389
	2009-11-17	8.61111		3.02
	2009-11-18	7.77778		5.30389
	2009-11-19	7.77778		8.19167
	2009-11-20	8.22222		8.04444
	2009-11-21	8.33333		8.76056
	2009-11-22	8.88889		10.8178
	2009-11-23	8.88889		10.925
	2009-11-24	6.11111		8.01722
	2009-11-25	5		4.24722
	2009-11-26	8.33333		2.73611
	2009-11-27	8.88889		9.97
	2009-11-28	8.88889		11.1644
	2009-11-29	7.77778		6.57444
	2009-11-30	8.33333		5.83389
	2009-12-01	8.33333		8.70667
	2009-12-02	7.22222		1.40778
	2009-12-03	6.11111		-3.04556
	2009-12-04	5.55556		-3.485
	2009-12-05	5		1.12778
	2009-12-06	5		1.16944
	2009-12-07	3.33333		-2.28611
	2009-12-08	1.66667		-3.72389
	2009-12-09	0		-8.44056
	2009-12-10	0		-9.40333
	2009-12-11	0.277778		-3.91167
	2009-12-12	2.77778		1.885
	2009-12-13	0.555556		2.78278
	2009-12-14	0		-2.13944
	2009-12-15	0.666667		-8.00889
	2009-12-16	0.555556		1.06111
	2009-12-17	1.11111		4.68833
	2009-12-18	2.22222		0.0605562
	2009-12-19	1.11111		-3.95667
	2009-12-20	1.66667		1.67944
	2009-12-21	3.88889		2.50833
	2009-12-22	3.88889		2.89889
	2009-12-23	3.88889		2.46167
	2009-12-24	2.77778		-2.94111
	2009-12-25	1.11111		-8.46833
	2009-12-26	0.555556		-5.41889
	2009-12-27	0.555556		-5.44833
	2009-12-28	1.11111		-4.36667
	2009-12-29	1.11111		-6.46944
	2009-12-30	1.11111		-2.69278
	2009-12-31	0.555556		-2.69278
	2010-01-01	0		-11.417
	2010-01-02	1.11111		-14.917
	2010-01-03	0.555556		-12.333
	2010-01-04	0		-14.042
	2010-01-05	0		-12.208
	2010-01-06	0		-8.375
	2010-01-07	0		-14.083
	2010-01-08	0		-15.875
	2010-01-09	0		-13.583
	2010-01-10	0		-9
	2010-01-11	1.11111		-3.208
	2010-01-12	0.555556		-4.958
	2010-01-13	0.555556		2.625
	2010-01-14	2.77778		4.042
	2010-01-15	2.77778		-2.333
	2010-01-16	2.22222		-0.167
	2010-01-17	2.77778		2.458
	2010-01-18	2.77778		2.208
	2010-01-19	3.88889		2.583
	2010-01-20	3.88889		4.396
	2010-01-21	5		2.75
	2010-01-22	3.88889		4.125
	2010-01-23	5		8.833
	2010-01-24	2.77778		2.646
	2010-01-25	2.77778		-1.667
	2010-01-26	2.77778		-2.625
	2010-01-27	2.22222		-0.792
	2010-01-28	1.11111		-5.625
	2010-01-29	1.11111		-7.292
	2010-01-30	1.11111		-4
	2010-01-31	1.11111		-1.625
	2010-02-01	2.22222		-0.188
	2010-02-02	2.77778		-0.292
	2010-02-03	2.77778		-0.125
	2010-02-04	2.77778		1.833
	2010-02-05	2.77778		0.792
	2010-02-06	2.22222		0.917
	2010-02-07	3.88889		0.667
	2010-02-08	2.22222		-3.792
	2010-02-09	2.22222		-8.458
	2010-02-10	2.22222		-5
	2010-02-11	2.22222		-0.458
	2010-02-12	2.77778		1.542
	2010-02-13	2.77778		1.417
	2010-02-14	2.22222		-4.75
	2010-02-15	2.22222		-6.25
	2010-02-16	2.22222		-4.125
	2010-02-17	2.77778		-2.125
	2010-02-18	3.88889		1.646
	2010-02-19	2.77778		2.667
	2010-02-20	3.88889		-0.125
	2010-02-21	2.22222		-1.125
	2010-02-22	2.22222		-5.583
	2010-02-23	2.5		-5.875
	2010-02-24	2.77778		-8.792
	2010-02-25	2.77778		-6.208
	2010-02-26	2.77778		-1.417
	2010-02-27	2.77778		-1.313
	2010-02-28	3.88889		-0.458
	2010-03-01	3.88889		0.708
	2010-03-02	5.27778		0.563
	2010-03-03	6.11111		0.917
	2010-03-04	6.11111		2.917
	2010-03-05	6.66667		6.75
	2010-03-06	6.66667		10.292
	2010-03-07	7.77778		8.792
	2010-03-08	7.22222		10.75
	2010-03-09	6.11111		11.583
	2010-03-10	6.66667		11.625
	2010-03-11	5		6.292
	2010-03-12	4.44444		5
	2010-03-13	4.55556		5.25
	2010-03-14	5		7.25
	2010-03-15	5.55556		7.625
	2010-03-16	5.16667		4.958
	2010-03-17	5.55556		7.083
	2010-03-18	6.11111		9.875
	2010-03-19	5.55556		7.958
	2010-03-20	5		-1.083
	2010-03-21	5		2.958
	2010-03-22	6.11111		6.042
	2010-03-23	6.88889		12.125
	2010-03-24	7.27778		9.917
	2010-03-25	8.05556		9.104
	2010-03-26	8.16667		8.583
	2010-03-27	8.33333		7
	2010-03-28	9.44444		8.375
	2010-03-29	9.44444		10.792
	2010-03-30	10.3889		18.042
	2010-03-31	12		21.708
	2010-04-01	13		22.542
	2010-04-02	13.3333		15.958
	2010-04-03	13.8889		13
	2010-04-04	15		18.188
	2010-04-05	15.5556		18
	2010-04-06	15.5556		20.958
	2010-04-07	15		11.125
	2010-04-08	13.8889		10.208
	2010-04-09	14.2111		15.25
	2010-04-10	13.8889		18.292
	2010-04-11	15		19.917
	2010-04-12	15.5556		20.583
	2010-04-13	15.8889		21.75
	2010-04-14	16.1111		21.917
	2010-04-15	17.7778		21.583
	2010-04-16	18.3333		14.708
	2010-04-17	17.5556		12.667
	2010-04-18	17.2222		13.333
	2010-04-19	17.5		15.25
	2010-04-20	18.3333		15.5
	2010-04-21	17.2222		16.833
	2010-04-22	17.5556		13.708
	2010-04-23	18.5556		19.583
	2010-04-24	17.2778		15.208
	2010-04-25	17.2222		13.292
	2010-04-26	16.6667		10.667
	2010-04-27	16.1111		12.542
	2010-04-28	17		15.833
	2010-04-29	17.2222		22.542
	2010-04-30	17.7778		16.708
	2010-05-01	17.7778		15.375
	2010-05-02	18.3333		16.75
	2010-05-03	18.5		17.125
	2010-05-04	19.4444		21
	2010-05-05	19.2778		18.75
	2010-05-06	19.1667		17.333
	2010-05-07	18.2222		14.125
	2010-05-08	17.5		11.167
	2010-05-09	16.6667		11.958
	2010-05-10	15.7778		10.625
	2010-05-11	15.5556		14.792
	2010-05-12	15		15.708
	2010-05-13	14.1667		13.958
	2010-05-14	14.6667		14.583
	2010-05-15	14.5556		13.25
	2010-05-16	15		13.167
	2010-05-17	14.6667		14.042
	2010-05-18	16.5556		16.542
	2010-05-19	16.5		14.875
	2010-05-20	17.3333		15.292
	2010-05-21	18.2778		18.146
	2010-05-22	19.2778		24.375
	2010-05-23	20.2778		25.667
	2010-05-24	22		27.25
	2010-05-25	22.7778		25.167
	2010-05-26	23.7778		23.292
	2010-05-27	24.6667		24.5
	2010-05-28	25		24.792
	2010-05-29	24.4556		25
	2010-05-30	25.2778		25.625
	2010-05-31	25.5556		23.625
	2010-06-01	25.5556		27.042
	2010-06-02	25		22.625
	2010-06-03	24.1778		24
	2010-06-04	25.0556		28.042
	2010-06-05	25		27.958
	2010-06-06	25.2778		24.042
	2010-06-07	24.3889		23.688
	2010-06-08	24.5556		23.417
	2010-06-09	24.6667		24.75
	2010-06-10	25.1667		25.958
	2010-06-11	25.8889		27.333
	2010-06-12	25.1667		24.708
	2010-06-13	25.0556		25.75
	2010-06-14	24.7778		23.271
	2010-06-15	24.3889		24.042
	2010-06-16	24.1667		24.542
	2010-06-17	25.7778		27.625
	2010-06-18	25.7778		29.792
	2010-06-19	25.3889		26.458
	2010-06-20	25.7778		26.667
	2010-06-21	25.5		28.333
	2010-06-22	25.6667		30.375
	2010-06-23	25.8333		29.167
	2010-06-24	26.1111		25.5
	2010-06-25	27.2222		28.25
	2010-06-26	27.5556		29.667
	2010-06-27	27.7778		28.083
	2010-06-28	28		27
	2010-06-29	27.8889		24.208
	2010-06-30	27.2222		23.917
	2010-07-01	27.2778		24.667
	2010-07-02	27.2222		26.292
	2010-07-03	27.2222		25.917
	2010-07-04	26.2778		26.333
	2010-07-05	26.1111		24.583
	2010-07-06	25.1667		24.167
	2010-07-07	25.5556		25.458
	2010-07-08	26.1667		24.708
	2010-07-09	26.1111		24.958
	2010-07-10	26.3889		25.375
	2010-07-11	26.6667		23.917
	2010-07-12	26.7778		25.375
	2010-07-13	27.0556		28.417
	2010-07-14	27.7778		30.625
	2010-07-15	27.7778		27.458
	2010-07-16	27.2222		27.667
	2010-07-17	27.7778		29.875
	2010-07-18	28.5		30.292
	2010-07-19	28.7778		31.125
	2010-07-20	29.0556		27.25
	2010-07-21	29		27.333
	2010-07-22	28.6111		30.458
	2010-07-23	29		30.917
	2010-07-24	28.3333		27.583
	2010-07-25	28.7778		25.667
	2010-07-26	28.5		27.708
	2010-07-27	28		28.479
	2010-07-28	28.8889		29.833
	2010-07-29	28.3333		28.125
	2010-07-30	28.8889		29.167
	2010-07-31	28.3889		28.167
	2010-08-01	29.3889		27.375
	2010-08-02	29.1667		31.792
	2010-08-03	28.1111		33.208
	2010-08-04	28.3333		28.875
	2010-08-05	28.3333		27.708
	2010-08-06	28.3333		26.833
	2010-08-07	27.7778		28.5
	2010-08-08	28.3333		31.708
	2010-08-09	29.0556		32.542
	2010-08-10	29.2778		32.708
	2010-08-11	29.4444		31.292
	2010-08-12	30		32.417
	2010-08-13	30		31.083
	2010-08-14	30.0556		27.792
	2010-08-15	29.4444		26
	2010-08-16	29.7222		26
	2010-08-17	28.8889		23.708
	2010-08-18	27.7778		24.625
	2010-08-19	27.7778		27.5
	2010-08-20	26.9444		26.625
	2010-08-21	27.7778		27.292
	2010-08-22	28.3333		27.792
	2010-08-23	28.6111		27.542
	2010-08-24	27.7778		22.458
	2010-08-25	27.7778		21.583
	2010-08-26	28.0556		23.083
	2010-08-27	27.7778		25.104
	2010-08-28	27.2222		26.167
	2010-08-29	27.2778		28.938
	2010-08-30	27.2222		28.208
	2010-08-31	27		29.292
	2010-09-01	26.1111		22.625
	2010-09-02	25.3889		21.25
	2010-09-03	24.5		18.833
	2010-09-04	24.4444		19.417
	2010-09-05	23.8889		23.917
	2010-09-06	24.1667		25.75
	2010-09-07	24		21.917
	2010-09-08	23.3333		21.708
	2010-09-09	23.3333		20.583
	2010-09-10	23.3333		22.813
	2010-09-11	23.3333		21.708
	2010-09-12	23.3333		22.458
	2010-09-13	23.0556		23.583
	2010-09-14	23.2778		23.125
	2010-09-15	22.7778		20.5
	2010-09-16	22.6667		18.292
	2010-09-17	23.3333		21.375
	2010-09-18	23.3333		23.292
	2010-09-19	24.0556		23.563
	2010-09-20	24.2778		26.625
	2010-09-21	22.7778		25.292
	2010-09-22	22.2222		23.917
	2010-09-23	22.7778		25.083
	2010-09-24	21.6667		18.542
	2010-09-25	22.2222		15.917
	2010-09-26	21.3889		13.833
	2010-09-27	21.5556		14.875
	2010-09-28	20.6667		18.417
	2010-09-29	20.3889		19.417
	2010-09-30	20		18.792
	2010-10-01	20		17.458
	2010-10-02	18.8889		13.583
	2010-10-03	18.5556		10.542
	2010-10-04	18.6667		12.667
	2010-10-05	18.7778		15.375
	2010-10-06	18.8889		18.833
	2010-10-07	18.2778		17.917
	2010-10-08	18.3333		20.833
	2010-10-09	18.8889		21.833
	2010-10-10	19.1667		19.75
	2010-10-11	19.1667		16.458
	2010-10-12	19.5		19.083
	2010-10-13	18.3333		15.333
	2010-10-14	19		15.25
	2010-10-15	19.4444		15
	2010-10-16	18.8889		19.667
	2010-10-17	18.7778		16.333
	2010-10-18	17.7778		14.042
	2010-10-19	17.1667		12.583
	2010-10-20	17.1667		15.292
	2010-10-21	17.3333		14.458
	2010-10-22	17.0556		16.792
	2010-10-23	17.0556		20.417
	2010-10-24	17.5		17.542
	2010-10-25	16.9444		18.708
	2010-10-26	16.3889		14.458
	2010-10-27	15.5556		12.708
	2010-10-28	14.0556		6.958
	2010-10-29	15		10.5
	2010-10-30	14.4444		13.458
	2010-10-31	13.2778		10.667
	2010-11-01	12.2222		10.708
	2010-11-02	11.8889		8.833
	2010-11-03	11.1111		10.917
	2010-11-04	11.9444		9.125
	2010-11-05	11.6667		4.875
	2010-11-06	11.1111		8.875
	2010-11-07	12.3889		15
	2010-11-08	11.3889		16.667
	2010-11-09	13.1667		17.875
	2010-11-10	13		15.792
	2010-11-11	12.7778		9.458
	2010-11-12	12.2222		8.667
	2010-11-13	11.6667		5.458
	2010-11-14	10.7778		6.375
	2010-11-15	10.5556		8.708
	2010-11-16	11		7.375
	2010-11-17	9.44444		4.292
	2010-11-18	10.5		3
	2010-11-19	11.1111		7.875
	2010-11-20	10.5556		8.958
	2010-11-21	12.5556		14.417
	2010-11-22	9.66667		7.917
	2010-11-23	8.27778		1.792
	2010-11-24	8.33333		7.083
	2010-11-25	6.5		-2.458
	2010-11-26	6.27778		2.375
	2010-11-27	6.11111		5.333
	2010-11-28	6.5		9.542
	2010-11-29	5.11111		8.417
	2010-11-30	4.38889		-1.75
	2010-12-01	4.33333		-2.042
	2010-12-02	4.88889		4.833
	2010-12-03	4.44444		3.458
	2010-12-04	3.05556		0.542
	2010-12-05	1.94444		-4.125
	2010-12-06	3.16667		-2.917
	2010-12-07	4		-3.667
	2010-12-08	4.55556		-1.375
	2010-12-09	4.66667		5.333
	2010-12-10	3.88889		7.063
	2010-12-11	2.77778		-1.292
	2010-12-12	2.77778		-9.75
	2010-12-13	2.66667		-9.542
	2010-12-14	2.88889		-4.5
	2010-12-15	2.55556		-2.792
	2010-12-16	2.38889		-1.333
	2010-12-17	3.88889		-2.5
	2010-12-18	3.05556		-1.417
	2010-12-19	4.88889		3.708
	2010-12-20	5		6.542
	2010-12-21	5.27778		3.875
	2010-12-22	5		-3.458
	2010-12-23	5		1.167
	2010-12-24	4		1.083
	2010-12-25	3.33333		-3
	2010-12-26	3.27778		-7.333
	2010-12-27	4.33333		-1.875
	2010-12-28	3.88889		1.708
	2010-12-29	5.55556		6.625
	2010-12-30	6.38889		14.125
	2010-12-31	4.44444		-1.458
	2011-01-01	4.66667		-6.375
	2011-01-02	4.27778		-2.625
	2011-01-03	2.94444		0.417
	2011-01-04	3.66667		-1.75
	2011-01-05	2.44444		0.958
	2011-01-06	2.55556		3
	2011-01-07	3.33333		2.75
	2011-01-08	1.94444		-6.042
	2011-01-09	1.88889		-4.042
	2011-01-10	1.38889		-3.833
	2011-01-11	1		-11.333
	2011-01-12	1.11111		-13.667
	2011-01-13	0.888889		-8.708
	2011-01-14	0.777778		-3.167
	2011-01-15	1.11111		-3.417
	2011-01-16	0.555556		-6
	2011-01-17	2.27778		2.292
	2011-01-18	1.55556		-3.708
	2011-01-19	1.11111		-8.083
	2011-01-20	1.66667		-9
	2011-01-21	0.888889		-7.083
	2011-01-22	2.22222		-2.708
	2011-01-23	1.11111		-6.625
	2011-01-24	0.888889		-5.167
	2011-01-25	2.5		-2.75
	2011-01-26	1.66667		-4.708
	2011-01-27	2.66667		0.208
	2011-01-28	2.5		4.083
	2011-01-29	4.44444		2.292
	2011-01-30	3.33333		-3.792
	2011-01-31	3.5		-2.5
	2011-02-01	2.5		-10.161
	2011-02-02	1		-14.756
	2011-02-03	1.27778		-13.583
	2011-02-04	1.83333		-6.458
	2011-02-05	1.11111		-2.125
	2011-02-06	1.66667		2
	2011-02-07	1.88889		-4.708
	2011-02-08	1		-14.208
	2011-02-09	1		-11.75
	2011-02-10	1.27778		-8.958
	2011-02-11	2		-2.396
	2011-02-12	1.66667		3.458
	2011-02-13	3.33333		7
	2011-02-14	3.55556		5.875
	2011-02-15	5.05556		8.188
	2011-02-16	5		10.271
	2011-02-17	5.55556		18.167
	2011-02-18	5.55556		8.958
	2011-02-19	3.33333		8.042
	2011-02-20	6.11111		13.792
	2011-02-21	4		-0.833
	2011-02-22	4.5		-1.417
	2011-02-23	4.44444		7.958
	2011-02-24	2.88889		0.958
	2011-02-25	2.66667		-4.125
	2011-02-26	2.38889		-1.917
	2011-02-27	3.77778		1.667
	2011-02-28	3.88889		0.542
	2011-03-01	3.38889		6.875
	2011-03-02	3.33333		3.167
	2011-03-03	4.66667		11.583
	2011-03-04	4.44444		7.208
	2011-03-05	4.44444		-1.042
	2011-03-06	4.55556		0.75
	2011-03-07	4.44444		5.063
	2011-03-08	4.5		3.833
	2011-03-09	4.88889		2.5
	2011-03-10	4.88889		3.5
	2011-03-11	6.11111		12.458
	2011-03-12	6.27778		8.5
	2011-03-13	6.05556		3.292
	2011-03-14	6.11111		2.667
	2011-03-15	7.05556		6.375
	2011-03-16	8.33333		13.729
	2011-03-17	9.72222		19.542
	2011-03-18	8.88889		12.625
	2011-03-19	8.88889		7.958
	2011-03-20	10.8889		19.417
	2011-03-21	12.2222		20.25
	2011-03-22	12.5		20.167
	2011-03-23	11.6667		10.667
	2011-03-24	10.1667		4.042
	2011-03-25	9.27778		3.083
	2011-03-26	7.77778		2
	2011-03-27	7.16667		1.5
	2011-03-28	7.16667		4.25
	2011-03-29	6.77778		4.667
	2011-03-30	6.11111		4.667
	2011-03-31	6.66667		5.104
	2011-04-01	7.05556		10.792
	2011-04-02	8.27778		14.417
	2011-04-03	9.44444		22.458
	2011-04-04	9		8.208
	2011-04-05	10.1667		13.375
	2011-04-06	10.5556		17.25
	2011-04-07	10.8889		11.875
	2011-04-08	11.5		13.625
	2011-04-09	12.6667		23.708
	2011-04-10	14.4444		24.875
	2011-04-11	14.5		14.75
	2011-04-12	15.5556		15.75
	2011-04-13	16.1111		20.167
	2011-04-14	15.0556		19.25
	2011-04-15	14.2222		9.292
	2011-04-16	13.5556		9.667
	2011-04-17	13.3333		15.792
	2011-04-18	12.3889		13.375
	2011-04-19	11.1667		7.833
	2011-04-20	10.5556		8.583
	2011-04-21	10.6667		10.792
	2011-04-22	11		13.833
	2011-04-23	10		12.667
	2011-04-24	10.5556		11.813
	2011-04-25	11.2778		12.75
	2011-04-26	10.6667		11.625
	2011-04-27	10.5556		11.125
	2011-04-28	11.6667		15
	2011-04-29	11.6667		18.438
	2011-04-30	12.7778		18.917
	2011-05-01	12.7778		10.083
	2011-05-02	14.1667		11.5
	2011-05-03	14.6667		11.333
	2011-05-04	14.4444		16.208
	2011-05-05	14.4444		12.75
	2011-05-06	14.3333		16.583
	2011-05-07	15.5556		22
	2011-05-08	15.5556		24.042
	2011-05-09	18.3889		27.542
	2011-05-10	19.5556		27.583
	2011-05-11	19.7222		24.583
	2011-05-12	20.5556		20.875
	2011-05-13	18.8889		13.542
	2011-05-14	18.3333		10.917
	2011-05-15	17.7778		11.042
	2011-05-16	17.2778		13.75
	2011-05-17	17.0556		14.542
	2011-05-18	16.6667		15.458
	2011-05-19	16.6667		16.25
	2011-05-20	16.9444		19.708
	2011-05-21	17.7778		22.5
	2011-05-22	18.2778		24.875
	2011-05-23	19.4444		22.875
	2011-05-24	20		19.292
	2011-05-25	20		17.292
	2011-05-26	20		16.458
	2011-05-27	18.7778		15.083
	2011-05-28	18.3333		16.542
	2011-05-29	18.3333		25.792
	2011-05-30	19.7778		26.292
	2011-05-31	21.1667		23.688
	2011-06-01	21.3889		23
	2011-06-02	22.2222		26.583
	2011-06-03	22.7778		29.417
	2011-06-04	23.8889		29.625
	2011-06-05	25		29.542
	2011-06-06	25.5556		30.25
	2011-06-07	25.8889		29.5
	2011-06-08	26.1111		29.542
	2011-06-09	26.1111		29
	2011-06-10	26.4444		24.125
	2011-06-11	24.0556		21.875
	2011-06-12	22.7778		21.167
	2011-06-13	22.6667		22.917
	2011-06-14	22.6667		26.375
	2011-06-15	22.7778		25.375
	2011-06-16	21.6667		22.167
	2011-06-17	22.7778		25.917
	2011-06-18	23.3333		25.708
	2011-06-19	24.4444		27.25
	2011-06-20	25		28.417
	2011-06-21	24.1111		22.375
	2011-06-22	23.8889		22.458
	2011-06-23	23.3333		22.542
	2011-06-24	23.8889		23.375
	2011-06-25	23.3333		24.125
	2011-06-26	23.8889		27.5
	2011-06-27	23.8889		23.75
	2011-06-28	24.0556		23.167
	2011-06-29	25.1667		27.167
	2011-06-30	26.1111		31.25
	2011-07-01	26.6667		31.75
	2011-07-02	27.7778		29.875
	2011-07-03	27.7778		24.708
	2011-07-04	28.0556		26.167
	2011-07-05	28.6667		27.917
	2011-07-06	28.6111		27.417
	2011-07-07	28.8889		25.042
	2011-07-08	28.3333		25.583
	2011-07-09	27.6667		28.125
	2011-07-10	28.8889		32.542
	2011-07-11	29.5		32.75
	2011-07-12	29.1667		30.292
	2011-07-13	29.4444		25.833
	2011-07-14	29.4444		28.208
	2011-07-15	29.3889		30.417
	2011-07-16	29.1667		31.125
	2011-07-17	30.5556		31.792
	2011-07-18	30		31.813
	2011-07-19	30.7778		32.25
	2011-07-20	30.5556		32.708
	2011-07-21	30.5556		33.333
	2011-07-22	30.6667		33.708
	2011-07-23	30.5556		33.792
	2011-07-24	31.1111		30.292
	2011-07-25	30.5556		29.958
	2011-07-26	30.0556		32.083
	2011-07-27	30.3889		33.583
	2011-07-28	30.5556		32.542
	2011-07-29	29.6667		28.333
	2011-07-30	30		28.208
	2011-07-31	30		30.917
	2011-08-01	30.1667		33.667
	2011-08-02	31.1667		34.917
	2011-08-03	31.1111		30.417
	2011-08-04	30		28.792
	2011-08-05	29.4444		27.583
	2011-08-06	30		29.208
	2011-08-07	29.4444		27.375
	2011-08-08	28.7778		26.25
	2011-08-09	29.1667		27.417
	2011-08-10	28.3333		24.25
	2011-08-11	28.3333		24.917
	2011-08-12	27.7778		24.5
	2011-08-13	27.7778		25.792
	2011-08-14	26.6667		23.875
	2011-08-15	26.5556		21.375
	2011-08-16	26.1667		24.542
	2011-08-17	26.9444		26.125
	2011-08-18	26.6667		27.042
	2011-08-19	26.6667		25.75
	2011-08-20	26.6667		23.5
	2011-08-21	27.0556		26.167
	2011-08-22	27.5556		26.625
	2011-08-23	27.7778		29.333
	2011-08-24	28.8889		29
	2011-08-25	28		23.771
	2011-08-26	28.3333		25.75
	2011-08-27	28.5		27
	2011-08-28	27.2222		24.375
	2011-08-29	27.3889		24.5
	2011-08-30	26.9444		26.625
	2011-08-31	26.6667		30.583
	2011-09-01	27.4444		33.125
	2011-09-02	28.7778		31.792
	2011-09-03	28.0556		26.458
	2011-09-04	26.3889		20.25
	2011-09-05	24.6667		17.667
	2011-09-06	23.7778		17
	2011-09-07	23.8889		17.75
	2011-09-08	23.2778		19.333
	2011-09-09	23.6667		19.042
	2011-09-10	23.7778		19.792
	2011-09-11	24.2778		22.042
	2011-09-12	25.3889		25.917
	2011-09-13	25.6667		23.083
	2011-09-14	23.8889		16.708
	2011-09-15	22.2222		11.063
	2011-09-16	20.7778		13.583
	2011-09-17	19.6667		14.875
	2011-09-18	19.0556		17.208
	2011-09-19	19.7778		19.917
	2011-09-20	19.6667		21.833
	2011-09-21	19.7778		17.75
	2011-09-22	19.6667		16.25
	2011-09-23	19		16.083
	2011-09-24	17.7778		15.167
	2011-09-25	19.1667		13.708
	2011-09-26	19.5		15.875
	2011-09-27	20.1667		18.583
	2011-09-28	19.8889		20.333
	2011-09-29	20		19.792
	2011-09-30	20.2778		16.25
	2011-10-01	19.6667		14.292
	2011-10-02	19.5		15.625
	2011-10-03	19.7778		19.125
	2011-10-04	19.7778		22.125
	2011-10-05	19.7778		22.042
	2011-10-06	20.1667		22.958
	2011-10-07	20.1667		24.417
	2011-10-08	20.6667		24.042
	2011-10-09	20.5556		23.292
	2011-10-10	20.5556		18.333
	2011-10-11	19.7778		19.667
	2011-10-12	19.2222		20.125
	2011-10-13	18.7778		17.417
	2011-10-14	17.5		14.125
	2011-10-15	18.6111		15.958
	2011-10-16	17.3889		18.458
	2011-10-17	16.1111		9.813
	2011-10-18	15		8.979
	2011-10-19	14		6.25
	2011-10-20	13.2222		7
	2011-10-21	14.1111		10.625
	2011-10-22	14		14.583
	2011-10-23	14.1111		17.208
	2011-10-24	15.1111		19
	2011-10-25	14.3889		22.083
	2011-10-26	13.7778		11.292
	2011-10-27	13.2222		9.042
	2011-10-28	13.2222		8.75
	2011-10-29	13		12.125
	2011-10-30	13.0556		12.833
	2011-10-31	12.8889		12.625
	2011-11-01	13.2778		19.75
	2011-11-02	12.1111		11.417
	2011-11-03	11.2778		7.083
	2011-11-04	11.7778		7.833
	2011-11-05	11.1111		11.5
	2011-11-06	11		14.375
	2011-11-07	11.9444		11.167
	2011-11-08	9.77778		7.542
	2011-11-09	9.61111		6.458
	2011-11-10	9.22222		4.75
	2011-11-11	9.38889		10.25
	2011-11-12	10.1111		12.958
	2011-11-13	9.77778		15.583
	2011-11-14	8.88889		11.875
	2011-11-15	8.88889		10.083
	2011-11-16	8		4.083
	2011-11-17	8.33333		3.625
	2011-11-18	8.77778		10.25
	2011-11-19	8.38889		11.667
	2011-11-20	7.5		1.167
	2011-11-21	7.72222		4.667
	2011-11-22	7.38889		6.583
	2011-11-23	7.38889		8.333
	2011-11-24	7.77778		12.375
	2011-11-25	7.77778		12.083
	2011-11-26	5.27778		8.125
	2011-11-27	6		2.5
	2011-11-28	6.72222		0.167
	2011-11-29	6.66667		3.958
	2011-11-30	6.11111		3.833
	2011-12-01	6.27778		4.833
	2011-12-02	5.5		2.625
	2011-12-03	5.61111		8.917
	2011-12-04	5		0.667
	2011-12-05	4.38889		-3.333
	2011-12-06	2.77778		-4.667
	2011-12-07	2.38889		-1.292
	2011-12-08	3.22222		0.083
	2011-12-09	2.5		-0.458
	2011-12-10	2.38889		0.5
	2011-12-11	3.22222		5.292
	2011-12-12	3.38889		7.083
	2011-12-13	3.72222		6.625
	2011-12-14	4.61111		13.875
	2011-12-15	3.77778		2.75
	2011-12-16	3.61111		0.375
	2011-12-17	3.88889		4.583
	2011-12-18	4.88889		7.833
	2011-12-19	4.5		6.667
	2011-12-20	4		2.042
	2011-12-21	3.72222		3.708
	2011-12-22	2.72222		0.292
	2011-12-23	3.11111		-1.583
	2011-12-24	3.38889		2.75
	2011-12-25	3.22222		3.083
	2011-12-26	3.27778		3.542
	2011-12-27	3.22222		4.5
	2011-12-28	4.22222		5.333
	2011-12-29	5.11111		8.875
	2011-12-30	4.27778		9.208
	2011-12-31	5.22222		9.75
	2012-01-01	4.11111		4.375
	2012-01-02	3.61111		-1.292
	2012-01-03	4.33333		2.292
	2012-01-04	4.11111		6.333
	2012-01-05	5.5		10.667
	2012-01-06	4.77778		10.75
	2012-01-07	3.61111		4.75
	2012-01-08	3.88889		3.083
	2012-01-09	3.88889		2.75
	2012-01-10	4.5		4.708
	2012-01-11	3.38889		1.292
	2012-01-12	2.11111		-6.5
	2012-01-13	2.38889		-5.167
	2012-01-14	2.5		2
	2012-01-15	3.72222		8.25
	2012-01-16	3.61111		11.167
	2012-01-17	1		-3.875
	2012-01-18	1.27778		-1.792
	2012-01-19	0.5		-3.958
	2012-01-20	0.277778		-6.375
	2012-01-21	0.388889		-5.208
	2012-01-22	1.88889		6.833
	2012-01-23	1.61111		3.542
	2012-01-24	2		1.625
	2012-01-25	2.22222		4.833
	2012-01-26	2.5		6.333
	2012-01-27	2.38889		1.792
	2012-01-28	2.38889		2.583
	2012-01-29	3.27778		4.958
	2012-01-30	4.22222		12.333
	2012-01-31	4.72222		13.583
	2012-02-01	5.11111		8.167
	2012-02-02	5.22222		8.875
	2012-02-03	5.27778		7.417
	2012-02-04	4.5		4.792
	2012-02-05	4.27778		3.375
	2012-02-06	4.5		3.292
	2012-02-07	4		2.917
	2012-02-08	3.61111		1.063
	2012-02-09	3.77778		2.042
	2012-02-10	2.22222		-2.458
	2012-02-11	1.38889		-7.958
	2012-02-12	2.11111		-3.167
	2012-02-13	1.88889		0.25
	2012-02-14	3.5		3.708
	2012-02-15	1.77778		5.042
	2012-02-16	2.72222		5
	2012-02-17	3		7.958
	2012-02-18	3.33333		3.625
	2012-02-19	3.77778		4.125
	2012-02-20	4.38889		6.25
	2012-02-21	5.11111		7.083
	2012-02-22	6.27778		10.375
	2012-02-23	5.5		9.583
	2012-02-24	5.38889		3.667
	2012-02-25	5.5		2.833
	2012-02-26	6.72222		11.25
	2012-02-27	5.72222		4.375
	2012-02-28	7.22222		11.083
	2012-02-29	6.83333		10
	2012-03-01	7.27778		10.375
	2012-03-02	6.11111		5.583
	2012-03-03	6.11111		3.542
	2012-03-04	6		7.333
	2012-03-05	6		7.417
	2012-03-06	7.5		18.417
	2012-03-07	7.72222		16.375
	2012-03-08	7.22222		4.792
	2012-03-09	7.88889		8.333
	2012-03-10	8.72222		11.708
	2012-03-11	8.88889		10.417
	2012-03-12	9.5		15.833
	2012-03-13	10.7222		18.458
	2012-03-14	12.5556		22.292
	2012-03-15	13.1111		21.792
	2012-03-16	14.6111		22.667
	2012-03-17	15.5		22.167
	2012-03-18	16.1111		22.125
	2012-03-19	16		18.417
	2012-03-20	16.2778		14.836
	2012-03-21	16.3889		15.81
	2012-03-22	16.6111		13.542
	2012-03-23	16.7222		13.083
	2012-03-24	17.1111		16.625
	2012-03-25	18.1111		19.167
	2012-03-26	18.5		21.708
	2012-03-27	18.3889		21.125
	2012-03-28	18.7778		19.958
	2012-03-29	19.8889		21.458
	2012-03-30	19.1111		20.458
	2012-03-31	19.6111		22.167
	2012-04-01	19.5		24.75
	2012-04-02	20.3889		25.458
	2012-04-03	19.6111		18.625
	2012-04-04	18.6111		14.917
	2012-04-05	17.7222		12.25
	2012-04-06	18		12.792
	2012-04-07	16.6111		13.542
	2012-04-08	17.1111		13.542
	2012-04-09	17.1111		15.792
	2012-04-10	16.2778		12.5
	2012-04-11	16.1111		9.958
	2012-04-12	15.7222		10.583
	2012-04-13	16.3889		17.625
	2012-04-14	16.2778		21.208
	2012-04-15	16.2778		20.333
	2012-04-16	15.8333		14.292
	2012-04-17	16.2222		16.583
	2012-04-18	16.6111		19.583
	2012-04-19	16.3889		19.208
	2012-04-20	16.2222		11.083
	2012-04-21	16.2778		13.729
	2012-04-22	15.7778		12.083
	2012-04-23	15.5		12.917
	2012-04-24	16.7778		21.375
	2012-04-25	17.7778		26.625
	2012-04-26	18.1667		21.542
	2012-04-27	17.7222		15.833
	2012-04-28	18.2222		17.833
	2012-04-29	16.9444		13.375
	2012-04-30	17.7778		16.042
	2012-05-01	18.7778		22.208
	2012-05-02	19.8889		25.208
	2012-05-03	20.2222		25.375
	2012-05-04	22.7778		26.333
	2012-05-05	23.1111		26.875
	2012-05-06	22.6111		22.875
	2012-05-07	23.1111		19.417
	2012-05-08	22.8889		18.083
	2012-05-09	22.2222		16.375
	2012-05-10	22.2222		19.833
	2012-05-11	21.6111		21.708
	2012-05-12	20.3889		17.125
	2012-05-13	20.6111		19.292
	2012-05-14	20.3889		20.25
	2012-05-15	21.2778		22.792
	2012-05-16	21.8889		21.375
	2012-05-17	21.7222		23.25
	2012-05-18	22		25.125
	2012-05-19	22.1111		25.792
	2012-05-20	22.5		21.208
	2012-05-21	22.2778		19.292
	2012-05-22	22.3889		21.292
	2012-05-23	23.1111		26.083
	2012-05-24	23.3333		25.208
	2012-05-25	23.8889		24.25
	2012-05-26	24.1111		28.333
	2012-05-27	23.8889		27.958
	2012-05-28	24.2222		27.917
	2012-05-29	24.1111		24.75
	2012-05-30	24.1667		21.625
	2012-05-31	22.3889		16.417
	2012-06-01	22.1111		15.292
	2012-06-02	22.3889		20.917
	2012-06-03	22.3889		22.375
	2012-06-04	22.6111		26.583
	2012-06-05	23		24.458
	2012-06-06	23.5		24.708
	2012-06-07	23.8889		23.625
	2012-06-08	24.8889		24.917
	2012-06-09	25.3889		27.125
	2012-06-10	26		28.75
	2012-06-11	25.6111		23.5
	2012-06-12	25.3889		23.083
	2012-06-13	26		24.333
	2012-06-14	25.7778		27.5
	2012-06-15	26.2222		26.167
	2012-06-16	26.5		27.25
	2012-06-17	26		28.583
	2012-06-18	25.8889		30.667
	2012-06-19	26.2778		29.375
	2012-06-20	26.7778		28.958
	2012-06-21	26.6111		23.833
	2012-06-22	27.2778		24.708
	2012-06-23	27.1167		26.292
	2012-06-24	27.8889		31.458
	2012-06-25	27.8889		29.667
	2012-06-26	27.8889		28.458
	2012-06-27	28.5		32.417
	2012-06-28	29.4444		33.792
	2012-06-29	29.5		33.5
	2012-06-30	30.2222		32.625
	2012-07-01	30.8333		31.583
	2012-07-02	30.8333		31.458
	2012-07-03	30.2778		32.583
	2012-07-04	31.1111		33.208
	2012-07-05	31.6667		33.75
	2012-07-06	31		33.875
	2012-07-07	31.3889		33.708
	2012-07-08	30.5		28.458
	2012-07-09	30		27.458
	2012-07-10	30.1111		28.208
	2012-07-11	30.5		28.792
	2012-07-12	30.0556		28.875
	2012-07-13	29.6111		26.833
	2012-07-14	30.3889		29.708
	2012-07-15	30.5		30.625
	2012-07-16	30.7222		30.875
	2012-07-17	30.6111		32.542
	2012-07-18	31.3889		34.917
	2012-07-19	30.7778		33.417
	2012-07-20	31.2778		29.25
	2012-07-21	31.2778		29.938
	2012-07-22	31.5556		33.167
	2012-07-23	31.7778		34.292
	2012-07-24	31.6111		34.542
	2012-07-25	31.6667		35.042
	2012-07-26	31.1111		28.375
	2012-07-27	30.8889		28.833
	2012-07-28	30.1667		28.708
	2012-07-29	31		32.917
	2012-07-30	30.4444		29.667
	2012-07-31	30.5		31.917
	2012-08-01	30.1111		32.042
	2012-08-02	30.3889		29.083
	2012-08-03	30.3889		30.375
	2012-08-04	30.2222		29
	2012-08-05	30		26.583
	2012-08-06	30.0556		28.417
	2012-08-07	29.4444		31.667
	2012-08-08	29.2222		29.083
	2012-08-09	28.1111		25.5
	2012-08-10	28.6111		23.458
	2012-08-11	28.5		24.292
	2012-08-12	28.2222		27.833
	2012-08-13	27		21.458
	2012-08-14	25.8889		20.083
	2012-08-15	27.5		26.708
	2012-08-16	25.8889		24.583
	2012-08-17	25.5		22.125
	2012-08-18	25.1111		21.375
	2012-08-19	25.2778		22.625
	2012-08-20	25.3333		23.917
	2012-08-21	25.4444		27.042
	2012-08-22	26.2222		28.042
	2012-08-23	25.6111		29.375
	2012-08-24	25.8889		27.75
	2012-08-25	25.3889		26.083
	2012-08-26	25.5556		24.625
	2012-08-27	24.8889		26.708
	2012-08-28	25.5		27.083
	2012-08-29	27.1111		29.125
	2012-08-30	27.7778		30.542
	2012-08-31	26.1667		23.75
	2012-09-01	26.6111		24.208
	2012-09-02	27.6111		26.083
	2012-09-03	27.8889		28.542
	2012-09-04	29		29.333
	2012-09-05	29.3889		29.125
	2012-09-06	28.7778		27.708
	2012-09-07	26.3889		23.125
	2012-09-08	25.8889		19.625
	2012-09-09	25.2778		19.708
	2012-09-10	24.3889		21.375
	2012-09-11	24.8889		25.125
	2012-09-12	24.7778		25.917
	2012-09-13	22		14.792
	2012-09-14	21.7222		16.417
	2012-09-15	21.7778		17.833
	2012-09-16	22.2778		19.667
	2012-09-17	20.3889		19.458
	2012-09-18	21		15.542
	2012-09-19	21.6667		21.146
	2012-09-20	20.7778		19.167
	2012-09-21	20.3889		20.5
	2012-09-22	20.2778		14.917
	2012-09-23	20.1111		13.875
	2012-09-24	20.4444		18.917
	2012-09-25	21.9444		23.208
	2012-09-26	20.8889		20.292
	2012-09-27	21.1111		19.625
	2012-09-28	20		18.083
	2012-09-29	20		16.708
	2012-09-30	20		18.167
	2012-10-01	20		19.25
	2012-10-02	20		17.5
	2012-10-03	21.1111		18.5
	2012-10-04	18.0556		13.792
	2012-10-05	17.1111		8.25
	2012-10-06	15.5		6.417
	2012-10-07	16.5556		7.583
	2012-10-08	16.6667		11.125
	2012-10-09	14.7222		12.917
	2012-10-10	14.8889		10.5
	2012-10-11	16.1111		15.458
	2012-10-12	15		13.042
	2012-10-13	16.1111		19.125
	2012-10-14	16.1111		16.958
	2012-10-15	16.6667		16.792
	2012-10-16	16.2222		21.542
	2012-10-17	15.2222		16.292
	2012-10-18	13.5		11.625
	2012-10-19	13.5		10.083
	2012-10-20	14.2778		13.292
	2012-10-21	16.1111		19.125
	2012-10-22	16.6111		23.375
	2012-10-23	18.2222		23.542
	2012-10-24	16.6667		24.417
	2012-10-25	13.6111		11.042
	2012-10-26	12.1111		4.792
	2012-10-27	12.5556		3.667
	2012-10-28	11.9444		5.708
[truncated: 428 more rows]
